# Supplementary material for: Whole-genome comparisons of Penicillium spp. reveals secondary metabolic gene clusters and candidate genes associated with fungal aggressiveness during apple fruit decay
Source: PeerJ. 2019 Jan 9;7:e6170. doi: 10.7717/peerj.6170 (PMC6330040; doi:10.7717/peerj.6170)
Supplement: Table S1 — Gene cluster identities in Penicillium expansum and P. solitum. [file peerj-07-6170-s001.xlsx]

## Sheet: readme
column	description
cluster	the cluster this gene belongs to
protein	protein ID in either R19 or RS1
pro	number of proteins in this cluster in P. roqueforti
pch	number of proteins in this cluster in P. chrysogenum
pdi	number of proteins in this cluster in P. digitatum
pca	number of proteins in this cluster in P. camemberti
pit	number of proteins in this cluster in P. italicum
R19	number of proteins in this cluster in P. expansum R19
RS1	number of proteins in this cluster in P. solitum RS1
pome/rest	averge number of proteins in the two pome fruit phytopathogens/average number of proteins in the other five species
R19/RS1	number of proteins in R19/number of proteins in RS1
RS1/R19	number of proteins in RS1/number of proteins in R19
annotation	various annotations, in the order of BLAST description annotator, GO, KEGG, PFAM, if there is any

## Sheet: R19
cluster	protein	pro	pch	pdi	pca	pit	R19	RS1	pome/rest	R19/RS1	GO	KEGG	PFAM
7454	R19_9645	0	0	0	0	0	1	0	#DIV/0!	#DIV/0!
7452	R19_8616	0	0	0	0	0	1	0	#DIV/0!	#DIV/0!
7450	R19_8159	0	0	0	0	0	1	0	#DIV/0!	#DIV/0!
9960	R19_6760	0	0	0	0	0	1	0	#DIV/0!	#DIV/0!
6756	R19_10445	0	0	0	0	0	3	0	#DIV/0!	#DIV/0!
6756	R19_5	0	0	0	0	0	3	0	#DIV/0!	#DIV/0!
6756	R19_4733	0	0	0	0	0	3	0	#DIV/0!	#DIV/0!
7453	R19_8651	0	0	0	0	0	1	0	#DIV/0!	#DIV/0!	PF12831.4|FAD dependent oxidoreductase	PF01266.21|FAD dependent oxidoreductase	PF13450.3|NAD(P)-binding Rossmann-like domain
9429	R19_5797	0	0	0	0	0	1	0	#DIV/0!	#DIV/0!
9428	R19_5763	0	0	0	0	0	1	0	#DIV/0!	#DIV/0!
9427	R19_5565	0	0	0	0	0	1	0	#DIV/0!	#DIV/0!
9025	R19_5020	0	0	0	0	0	1	0	#DIV/0!	#DIV/0!
9024	R19_4763	0	0	0	0	0	1	0	#DIV/0!	#DIV/0!
9027	R19_5150	0	0	0	0	0	1	0	#DIV/0!	#DIV/0!
9023	R19_4734	0	0	0	0	0	1	0	#DIV/0!	#DIV/0!
9028	R19_5355	0	0	0	0	0	1	0	#DIV/0!	#DIV/0!
8431	R19_2914	0	0	0	0	0	1	0	#DIV/0!	#DIV/0!
8432	R19_3027	0	0	0	0	0	1	0	#DIV/0!	#DIV/0!
7445	R19_7008	0	0	0	0	0	1	0	#DIV/0!	#DIV/0!
7447	R19_760	0	0	0	0	0	1	0	#DIV/0!	#DIV/0!
7446	R19_7238	0	0	0	0	0	1	0	#DIV/0!	#DIV/0!
7449	R19_8122	0	0	0	0	0	1	0	#DIV/0!	#DIV/0!
7448	R19_79	0	0	0	0	0	1	0	#DIV/0!	#DIV/0!
9959	R19_6735	0	0	0	0	0	1	0	#DIV/0!	#DIV/0!
9958	R19_6670	0	0	0	0	0	1	0	#DIV/0!	#DIV/0!
9955	R19_6216	0	0	0	0	0	1	0	#DIV/0!	#DIV/0!
9954	R19_6215	0	0	0	0	0	1	0	#DIV/0!	#DIV/0!
9957	R19_6668	0	0	0	0	0	1	0	#DIV/0!	#DIV/0!
9956	R19_6436	0	0	0	0	0	1	0	#DIV/0!	#DIV/0!	spherulin-1B precursor,	GO:0005618|cell wall|cellular_component	GO:0045735|nutrient reservoir activity|molecular_function
9953	R19_6214	0	0	0	0	0	1	0	#DIV/0!	#DIV/0!
7451	R19_8514	0	0	0	0	0	1	0	#DIV/0!	#DIV/0!
8064	R19_2602	0	0	0	0	0	1	0	#DIV/0!	#DIV/0!
6938	R19_1484	0	0	0	0	0	2	0	#DIV/0!	#DIV/0!
6938	R19_8777	0	0	0	0	0	2	0	#DIV/0!	#DIV/0!	C6 transcription factor,	GO:0016021|integral component of membrane|cellular_component
9430	R19_6111	0	0	0	0	0	1	0	#DIV/0!	#DIV/0!
9026	R19_5036	0	0	0	0	0	1	0	#DIV/0!	#DIV/0!
7571	R19_1372	0	0	0	0	0	1	0	#DIV/0!	#DIV/0!	alkaline ceramidase family	GO:0016021|integral component of membrane|cellular_component	GO:0017040|ceramidase activity|molecular_function
7573	R19_1805	0	0	0	0	0	1	0	#DIV/0!	#DIV/0!
7572	R19_1700	0	0	0	0	0	1	0	#DIV/0!	#DIV/0!
7103	R19_1461	0	0	0	0	0	2	0	#DIV/0!	#DIV/0!
7103	R19_4862	0	0	0	0	0	2	0	#DIV/0!	#DIV/0!	PF01447.15|Thermolysin metallopeptidase, catalytic domain	PF07504.10|Fungalysin/Thermolysin Propeptide Motif
7473	R19_10554	0	0	0	0	0	1	0	#DIV/0!	#DIV/0!	cytochrome b	GO:0016020|membrane|cellular_component
8770	R19_4131	0	0	0	0	0	1	0	#DIV/0!	#DIV/0!
8771	R19_4370	0	0	0	0	0	1	0	#DIV/0!	#DIV/0!
6799	R19_4878	0	1	0	0	0	2	0	5	#DIV/0!
6799	R19_4880	0	1	0	0	0	2	0	5	#DIV/0!
6754	R19_1	0	1	0	0	0	2	0	5	#DIV/0!
6754	R19_4714	0	1	0	0	0	2	0	5	#DIV/0!
6765	R19_186	0	0	1	0	0	2	0	5	#DIV/0!	PF10042.6|Uncharacterized conserved protein (DUF2278)
6765	R19_1487	0	0	1	0	0	2	0	5	#DIV/0!	hypothetical protein PDIG_06470	GO:0016740|transferase activity|molecular_function	PF10042.6|Uncharacterized conserved protein (DUF2278)
6355	R19_217	0	0	1	1	0	3	0	3.75	#DIV/0!	PF07883.8|Cupin domain	PF02311.16|AraC-like ligand binding domain
6355	R19_2716	0	0	1	1	0	3	0	3.75	#DIV/0!	PF07883.8|Cupin domain	PF02311.16|AraC-like ligand binding domain	PF00190.19|Cupin
6355	R19_6772	0	0	1	1	0	3	0	3.75	#DIV/0!
6955	R19_8258	0	0	0	1	0	1	0	2.5	#DIV/0!
6432	R19_7981	0	1	1	0	0	2	0	2.5	#DIV/0!
6432	R19_7982	0	1	1	0	0	2	0	2.5	#DIV/0!
5808	R19_6158	1	0	0	0	2	3	0	2.5	#DIV/0!	cytochrome P450	GO:0016020|membrane|cellular_component	GO:0004497|monooxygenase activity|molecular_function
5808	R19_2629	1	0	0	0	2	3	0	2.5	#DIV/0!
5808	R19_2953	1	0	0	0	2	3	0	2.5	#DIV/0!
6417	R19_1077	0	1	0	1	0	2	0	2.5	#DIV/0!
6417	R19_6345	0	1	0	1	0	2	0	2.5	#DIV/0!
6913	R19_7394	0	0	0	1	0	1	0	2.5	#DIV/0!	PF01408.19|Oxidoreductase family, NAD-binding Rossmann fold
7104	R19_187	0	1	0	0	0	1	0	2.5	#DIV/0!
7291	R19_6596	0	1	0	0	0	1	0	2.5	#DIV/0!	phenol acid carboxylase	GO:0016831|carboxy-lyase activity|molecular_function	GO:0008152|metabolic process|biological_process
6457	R19_9175	0	0	1	0	1	2	0	2.5	#DIV/0!	PF13816.3|Haem-containing dehydratase
6457	R19_3043	0	0	1	0	1	2	0	2.5	#DIV/0!	PF13816.3|Haem-containing dehydratase
6373	R19_4859	0	0	0	2	0	2	0	2.5	#DIV/0!
6373	R19_9522	0	0	0	2	0	2	0	2.5	#DIV/0!	alpha beta-hydrolase	GO:0016787|hydrolase activity|molecular_function	GO:0008152|metabolic process|biological_process
7062	R19_3341	0	0	0	1	0	1	0	2.5	#DIV/0!
6961	R19_7953	1	0	0	0	0	1	0	2.5	#DIV/0!
6962	R19_7980	0	1	0	0	0	1	0	2.5	#DIV/0!
7309	R19_2873	0	1	0	0	0	1	0	2.5	#DIV/0!
7041	R19_10559	1	0	0	0	0	1	0	2.5	#DIV/0!	cytochrome b (mitochondrion)	GO:0005750|mitochondrial respiratory chain complex III|cellular_component	GO:0008121|ubiquinol-cytochrome-c reductase activity|molecular_function
7040	R19_10380	0	0	0	1	0	1	0	2.5	#DIV/0!
6987	R19_9487	0	1	0	0	0	1	0	2.5	#DIV/0!
6986	R19_9447	0	0	0	1	0	1	0	2.5	#DIV/0!
6985	R19_9438	0	1	0	0	0	1	0	2.5	#DIV/0!
6982	R19_9245	0	0	0	0	1	1	0	2.5	#DIV/0!	serine peptidase,	GO:0004185|serine-type carboxypeptidase activity|molecular_function	GO:0004252|serine-type endopeptidase activity|molecular_function
6952	R19_761	0	1	0	0	0	1	0	2.5	#DIV/0!
6953	R19_7619	0	1	0	0	0	1	0	2.5	#DIV/0!
7241	R19_2471	0	1	0	0	0	1	0	2.5	#DIV/0!
7240	R19_2243	0	1	0	0	0	1	0	2.5	#DIV/0!
7268	R19_3868	0	0	0	1	0	1	0	2.5	#DIV/0!
7263	R19_603	0	0	1	0	0	1	0	2.5	#DIV/0!	methylaspartate ammonia-lyase	GO:0050096|methylaspartate ammonia-lyase activity|molecular_function	GO:0008152|metabolic process|biological_process
6402	R19_2825	0	1	0	1	0	2	0	2.5	#DIV/0!	PF13460.3|NAD(P)H-binding	PF05368.10|NmrA-like family
6402	R19_8120	0	1	0	1	0	2	0	2.5	#DIV/0!	NAD-dependent epimerase dehydratase,	GO:0042181|ketone biosynthetic process|biological_process	GO:0044550|secondary metabolite biosynthetic process|biological_process
7201	R19_6491	0	0	0	1	0	1	0	2.5	#DIV/0!	PF05199.10|GMC oxidoreductase	PF00732.16|GMC oxidoreductase
6937	R19_7366	0	0	0	1	0	1	0	2.5	#DIV/0!
6974	R19_8634	0	1	0	0	0	1	0	2.5	#DIV/0!
6971	R19_8537	0	1	0	0	0	1	0	2.5	#DIV/0!
6978	R19_1561	0	1	0	0	0	1	0	2.5	#DIV/0!	PF01042.18|Endoribonuclease L-PSP
7058	R19_4442	1	0	0	0	0	1	0	2.5	#DIV/0!
6994	R19_9896	0	0	0	1	0	1	0	2.5	#DIV/0!
7310	R19_3171	0	1	0	0	0	1	0	2.5	#DIV/0!
7312	R19_3359	0	1	0	0	0	1	0	2.5	#DIV/0!
7039	R19_10263	0	1	0	0	0	1	0	2.5	#DIV/0!
7019	R19_3392	0	0	0	1	0	1	0	2.5	#DIV/0!	PF01494.16|FAD binding domain
6387	R19_10179	1	0	0	0	1	2	0	2.5	#DIV/0!	C6 transcription factor,	GO:0005634|nucleus|cellular_component	GO:0000981|RNA polymerase II transcription factor activity, sequence-specific DNA binding|molecular_function
6387	R19_1083	1	0	0	0	1	2	0	2.5	#DIV/0!	C6 transcription factor,	GO:0046872|metal ion binding|molecular_function	PF04082.15|Fungal specific transcription factor domain
7253	R19_4111	0	1	0	0	0	1	0	2.5	#DIV/0!
3834	R19_9164	0	1	1	1	1	3	0	1.875	#DIV/0!	TPA: alpha-rhamnosidase (Eurofung)	GO:0016787|hydrolase activity|molecular_function	GO:0008152|metabolic process|biological_process
3834	R19_4869	0	1	1	1	1	3	0	1.875	#DIV/0!	TPA: alpha-rhamnosidase (Eurofung)	GO:0030596|alpha-L-rhamnosidase activity|molecular_function	GO:0008152|metabolic process|biological_process
3834	R19_4870	0	1	1	1	1	3	0	1.875	#DIV/0!	Alpha-L-rhamnosidase A	GO:0016787|hydrolase activity|molecular_function	GO:0008152|metabolic process|biological_process
6160	R19_6781	1	0	0	1	1	2	0	1.66667	#DIV/0!	zinc-binding oxidoreductase,	GO:0008270|zinc ion binding|molecular_function	GO:0016491|oxidoreductase activity|molecular_function
6160	R19_7514	1	0	0	1	1	2	0	1.66667	#DIV/0!
6220	R19_8294	0	1	0	2	0	2	0	1.66667	#DIV/0!
6220	R19_5066	0	1	0	2	0	2	0	1.66667	#DIV/0!
6229	R19_8696	0	1	1	1	0	2	0	1.66667	#DIV/0!	PF17107.2|N-terminal domain on NACHT_NTPase and P-loop NTPases	PF17106.2|Sigma domain on NACHT-NTPases
6229	R19_8724	0	1	1	1	0	2	0	1.66667	#DIV/0!
6367	R19_651	1	1	0	0	1	2	0	1.66667	#DIV/0!
6367	R19_649	1	1	0	0	1	2	0	1.66667	#DIV/0!	Esterase, SGNH hydrolase-type	GO:0016021|integral component of membrane|cellular_component	GO:0016740|transferase activity|molecular_function
6365	R19_3086	1	1	0	0	1	2	0	1.66667	#DIV/0!
6365	R19_3105	1	1	0	0	1	2	0	1.66667	#DIV/0!
1937	R19_6925	1	1	0	2	1	3	0	1.5	#DIV/0!	TPA_inf: intracellular beta-galactosidase	GO:0009341|beta-galactosidase complex|cellular_component	GO:0004565|beta-galactosidase activity|molecular_function
1937	R19_6450	1	1	0	2	1	3	0	1.5	#DIV/0!	beta-galactosidase	GO:0016798|hydrolase activity, acting on glycosyl bonds|molecular_function	PF02836.14|Glycosyl hydrolases family 2, TIM barrel domain
1937	R19_8342	1	1	0	2	1	3	0	1.5	#DIV/0!	beta-galactosidase	GO:0009341|beta-galactosidase complex|cellular_component	GO:0004565|beta-galactosidase activity|molecular_function
6812	R19_1675	1	1	0	0	0	1	0	1.25	#DIV/0!
6817	R19_6453	0	0	0	1	1	1	0	1.25	#DIV/0!	PF03073.12|TspO/MBR family
6904	R19_6598	0	1	1	0	0	1	0	1.25	#DIV/0!	Alpha-acetolactate decarboxylase,	GO:0047605|acetolactate decarboxylase activity|molecular_function	GO:0045151|acetoin biosynthetic process|biological_process
6903	R19_4731	0	1	0	0	1	1	0	1.25	#DIV/0!
6902	R19_5330	0	1	1	0	0	1	0	1.25	#DIV/0!	mating-type MAT alpha 1	GO:0005634|nucleus|cellular_component	GO:0008301|DNA binding, bending|molecular_function
6757	R19_1078	1	0	0	0	1	1	0	1.25	#DIV/0!	PF10342.6|Ser-Thr-rich glycosyl-phosphatidyl-inositol-anchored membrane family
6713	R19_5075	0	0	0	0	2	1	0	1.25	#DIV/0!
6689	R19_8562	0	1	0	0	1	1	0	1.25	#DIV/0!
6682	R19_8116	0	1	1	0	0	1	0	1.25	#DIV/0!	O-methyltransferase family	GO:0044550|secondary metabolite biosynthetic process|biological_process
6684	R19_8168	0	1	0	0	1	1	0	1.25	#DIV/0!	acetylglutamate kinase	GO:0016740|transferase activity|molecular_function	GO:0008152|metabolic process|biological_process
6685	R19_8985	0	0	0	1	1	1	0	1.25	#DIV/0!	PF01042.18|Endoribonuclease L-PSP
6648	R19_5597	0	0	0	1	1	1	0	1.25	#DIV/0!	quinate utilization pathway activator	GO:0016020|membrane|cellular_component	GO:0046872|metal ion binding|molecular_function
6887	R19_4401	1	0	0	1	0	1	0	1.25	#DIV/0!
6669	R19_7500	0	1	0	1	0	1	0	1.25	#DIV/0!	C6 transcription factor,	GO:0005634|nucleus|cellular_component	GO:0000981|RNA polymerase II transcription factor activity, sequence-specific DNA binding|molecular_function
6661	R19_7435	1	0	0	0	1	1	0	1.25	#DIV/0!	tetratricopeptide repeat domain-containing	GO:0032550|purine ribonucleoside binding|molecular_function	GO:0032559|adenyl ribonucleotide binding|molecular_function
6868	R19_2435	0	1	1	0	0	1	0	1.25	#DIV/0!
6864	R19_2913	0	1	0	1	0	1	0	1.25	#DIV/0!
6867	R19_2371	1	1	0	0	0	1	0	1.25	#DIV/0!
6809	R19_3172	0	1	0	1	0	1	0	1.25	#DIV/0!
6780	R19_6094	0	1	0	0	1	1	0	1.25	#DIV/0!
6784	R19_1456	1	1	0	0	0	1	0	1.25	#DIV/0!
6744	R19_10184	0	1	0	1	0	1	0	1.25	#DIV/0!	prolyl aminopeptidase	GO:0005737|cytoplasm|cellular_component	GO:0016020|membrane|cellular_component
6901	R19_4369	0	1	0	0	1	1	0	1.25	#DIV/0!
6704	R19_9186	0	1	0	1	0	1	0	1.25	#DIV/0!	glutathione S-transferase	GO:0016740|transferase activity|molecular_function	GO:0008152|metabolic process|biological_process
6695	R19_5986	0	1	0	0	1	1	0	1.25	#DIV/0!	pterin-4-alpha-carbinolamine dehydratase,	GO:0044464|cell part|cellular_component	GO:0008124|4-alpha-hydroxytetrahydrobiopterin dehydratase activity|molecular_function
6655	R19_3351	0	1	0	1	0	1	0	1.25	#DIV/0!	DNA helicase,	GO:0044424|intracellular part|cellular_component	PF13087.3|AAA domain
6654	R19_4693	1	0	1	0	0	1	0	1.25	#DIV/0!	pyridoxal-dependent decarboxylase domain	GO:0016831|carboxy-lyase activity|molecular_function	GO:0030170|pyridoxal phosphate binding|molecular_function
6653	R19_7057	0	0	0	2	0	1	0	1.25	#DIV/0!	DUF1680 domain	GO:0003824|catalytic activity|molecular_function	GO:0008152|metabolic process|biological_process
6678	R19_7952	0	0	0	2	0	1	0	1.25	#DIV/0!
6875	R19_4554	0	0	0	1	1	1	0	1.25	#DIV/0!	PF11338.5|Protein of unknown function (DUF3140)
6871	R19_3615	0	1	0	1	0	1	0	1.25	#DIV/0!
6870	R19_6239	0	1	0	1	0	1	0	1.25	#DIV/0!
6857	R19_4861	0	1	0	1	0	1	0	1.25	#DIV/0!
6639	R19_3701	0	1	1	0	0	1	0	1.25	#DIV/0!	fungal specific transcription factor,	GO:0046872|metal ion binding|molecular_function	GO:0008152|metabolic process|biological_process
1505	R19_8472	3	1	2	1	0	3	0	1.07143	#DIV/0!
1505	R19_8473	3	1	2	1	0	3	0	1.07143	#DIV/0!
1505	R19_8476	3	1	2	1	0	3	0	1.07143	#DIV/0!
4064	R19_9765	2	1	0	1	1	2	0	1	#DIV/0!
4064	R19_9767	2	1	0	1	1	2	0	1	#DIV/0!
3495	R19_8050	1	2	0	2	0	2	0	1	#DIV/0!	PF05721.10|Phytanoyl-CoA dioxygenase (PhyH)
3495	R19_2491	1	2	0	2	0	2	0	1	#DIV/0!	epoxidase subunit A	GO:0051213|dioxygenase activity|molecular_function	GO:0055114|oxidation-reduction process|biological_process
5742	R19_149	0	1	1	2	1	2	0	1	#DIV/0!
5742	R19_150	0	1	1	2	1	2	0	1	#DIV/0!
1418	R19_1835	2	4	0	0	2	3	0	0.9375	#DIV/0!	67 kDa myosin-cross-reactive antigen family	GO:0003824|catalytic activity|molecular_function	GO:0044710|single-organism metabolic process|biological_process
1418	R19_1836	2	4	0	0	2	3	0	0.9375	#DIV/0!	streptococcal 67 kDa myosin-cross-reactive antigen like family	GO:0003824|catalytic activity|molecular_function	PF06100.8|MCRA family
1418	R19_1837	2	4	0	0	2	3	0	0.9375	#DIV/0!	67 kDa myosin-cross-reactive antigen family	GO:0003824|catalytic activity|molecular_function	GO:0044710|single-organism metabolic process|biological_process
6436	R19_8053	0	1	1	1	0	1	0	0.833333	#DIV/0!
6439	R19_8121	0	2	0	1	0	1	0	0.833333	#DIV/0!
6438	R19_8081	2	1	0	0	0	1	0	0.833333	#DIV/0!
6414	R19_8900	1	1	0	1	0	1	0	0.833333	#DIV/0!	Cytochrome P450	GO:0004497|monooxygenase activity|molecular_function	GO:0005506|iron ion binding|molecular_function
6411	R19_7078	1	1	0	1	0	1	0	0.833333	#DIV/0!
6471	R19_9656	1	1	0	1	0	1	0	0.833333	#DIV/0!	cytochrome C	GO:0016491|oxidoreductase activity|molecular_function	GO:0055114|oxidation-reduction process|biological_process
6453	R19_8903	0	1	1	1	0	1	0	0.833333	#DIV/0!
6496	R19_4164	0	1	0	1	1	1	0	0.833333	#DIV/0!
6492	R19_10116	1	0	0	2	0	1	0	0.833333	#DIV/0!
6376	R19_8196	1	1	0	0	1	1	0	0.833333	#DIV/0!	trichothecene efflux pump	GO:0016021|integral component of membrane|cellular_component	PF06609.10|Fungal trichothecene efflux pump (TRI12)
6573	R19_1699	0	1	1	0	1	1	0	0.833333	#DIV/0!
6570	R19_3120	0	1	0	1	1	1	0	0.833333	#DIV/0!
6518	R19_2976	0	1	1	1	0	1	0	0.833333	#DIV/0!	cell wall anchored	GO:0016021|integral component of membrane|cellular_component
6600	R19_4915	0	1	0	1	1	1	0	0.833333	#DIV/0!
6604	R19_5975	0	1	0	1	1	1	0	0.833333	#DIV/0!
6591	R19_6799	0	1	1	1	0	1	0	0.833333	#DIV/0!	hypothetical protein PDIG_41750	GO:0016021|integral component of membrane|cellular_component
6594	R19_6720	0	1	0	2	0	1	0	0.833333	#DIV/0!
6599	R19_6782	1	0	2	0	0	1	0	0.833333	#DIV/0!
6424	R19_7669	1	2	0	0	0	1	0	0.833333	#DIV/0!
6408	R19_7003	0	2	0	1	0	1	0	0.833333	#DIV/0!
2029	R19_2526	2	2	0	1	1	2	0	0.833333	#DIV/0!	PF03881.11|Fructosamine kinase
2029	R19_8177	2	2	0	1	1	2	0	0.833333	#DIV/0!	kinase-like domain	GO:0016301|kinase activity|molecular_function	GO:0016310|phosphorylation|biological_process
6444	R19_8558	1	0	0	2	0	1	0	0.833333	#DIV/0!	5 ,5 -P-1,P-4-tetraphosphate phosphorylase 2	GO:0003877|ATP adenylyltransferase activity|molecular_function	GO:0008152|metabolic process|biological_process
6442	R19_8255	0	0	1	1	1	1	0	0.833333	#DIV/0!
6440	R19_8136	1	0	0	1	1	1	0	0.833333	#DIV/0!	PF13472.3|GDSL-like Lipase/Acylhydrolase family
6448	R19_8742	0	1	0	1	1	1	0	0.833333	#DIV/0!
6449	R19_3532	1	1	0	1	0	1	0	0.833333	#DIV/0!	alanine racemase	GO:0016020|membrane|cellular_component	GO:0044424|intracellular part|cellular_component
6485	R19_3230	1	1	0	1	0	1	0	0.833333	#DIV/0!
6563	R19_3019	1	1	0	1	0	1	0	0.833333	#DIV/0!
6380	R19_4613	1	0	0	1	1	1	0	0.833333	#DIV/0!
1570	R19_6678	1	2	1	2	1	2	0	0.714286	#DIV/0!	PF13450.3|NAD(P)-binding Rossmann-like domain	PF12831.4|FAD dependent oxidoreductase	PF00890.21|FAD binding domain
1570	R19_10544	1	2	1	2	1	2	0	0.714286	#DIV/0!	putrescine oxidase	GO:0016021|integral component of membrane|cellular_component	GO:0016491|oxidoreductase activity|molecular_function
1634	R19_8407	1	1	1	1	3	2	0	0.714286	#DIV/0!	cytochrome P450 oxidoreductase	GO:0016020|membrane|cellular_component	GO:0016491|oxidoreductase activity|molecular_function
1634	R19_7295	1	1	1	1	3	2	0	0.714286	#DIV/0!	cytochrome P450 oxidoreductase	GO:0004497|monooxygenase activity|molecular_function	GO:0005506|iron ion binding|molecular_function
6212	R19_4782	0	1	1	1	1	1	0	0.625	#DIV/0!
6219	R19_7881	1	1	0	1	1	1	0	0.625	#DIV/0!	Bladder cancer-related BC10-like	GO:0016021|integral component of membrane|cellular_component	PF06726.9|Bladder cancer-related protein BC10
6183	R19_9809	1	0	1	1	1	1	0	0.625	#DIV/0!	Taurine catabolism dioxygenase	GO:0051213|dioxygenase activity|molecular_function	GO:0055114|oxidation-reduction process|biological_process
6180	R19_8876	1	1	0	1	1	1	0	0.625	#DIV/0!	C6 transcription factor,	GO:0003700|transcription factor activity, sequence-specific DNA binding|molecular_function	GO:0046872|metal ion binding|molecular_function
6255	R19_9899	1	1	0	1	1	1	0	0.625	#DIV/0!
6275	R19_307	1	1	1	0	1	1	0	0.625	#DIV/0!
6352	R19_5228	0	0	1	2	1	1	0	0.625	#DIV/0!	hypothetical protein PDE_01968	GO:0016021|integral component of membrane|cellular_component
6353	R19_5248	1	0	0	1	2	1	0	0.625	#DIV/0!	Peptidase M54, archaemetzincin	GO:0008270|zinc ion binding|molecular_function	PF07998.8|Peptidase family M54
6351	R19_6832	0	3	0	1	0	1	0	0.625	#DIV/0!
6163	R19_9663	1	1	0	2	0	1	0	0.625	#DIV/0!	Zn(2)-C6 fungal-type DNA-binding domain	GO:0005634|nucleus|cellular_component	GO:0000981|RNA polymerase II transcription factor activity, sequence-specific DNA binding|molecular_function
6206	R19_8348	1	1	0	2	0	1	0	0.625	#DIV/0!	C6 transcription factor,	GO:0005634|nucleus|cellular_component	GO:0003677|DNA binding|molecular_function
6202	R19_5192	1	1	0	1	1	1	0	0.625	#DIV/0!	hypothetical protein	GO:0016020|membrane|cellular_component
6226	R19_3149	1	1	1	0	1	1	0	0.625	#DIV/0!
6225	R19_8456	0	1	1	2	0	1	0	0.625	#DIV/0!
6242	R19_6613	1	1	0	1	1	1	0	0.625	#DIV/0!	COQ5 family methyltransferase,	GO:0008168|methyltransferase activity|molecular_function	PF13847.3|Methyltransferase domain
1479	R19_7092	2	2	2	0	2	2	0	0.625	#DIV/0!	Cupin -type	GO:0016020|membrane|cellular_component
1479	R19_749	2	2	2	0	2	2	0	0.625	#DIV/0!	Cupin -type	GO:0016021|integral component of membrane|cellular_component	GO:0005488|binding|molecular_function
6362	R19_3567	0	1	1	1	1	1	0	0.625	#DIV/0!
6329	R19_5006	0	2	0	1	1	1	0	0.625	#DIV/0!
6133	R19_554	0	1	1	1	1	1	0	0.625	#DIV/0!	glutamine amidotransferase subunit pdxT	GO:0003824|catalytic activity|molecular_function	GO:0044281|small molecule metabolic process|biological_process
6135	R19_5303	2	0	1	1	0	1	0	0.625	#DIV/0!	3-carboxy-cis,cis-muconate cycloisomerase	GO:0005634|nucleus|cellular_component	GO:0005829|cytosol|cellular_component
6308	R19_10344	0	1	1	1	1	1	0	0.625	#DIV/0!
6303	R19_10183	1	0	2	1	0	1	0	0.625	#DIV/0!
6366	R19_6580	0	1	2	0	1	1	0	0.625	#DIV/0!
6341	R19_1747	2	2	0	0	0	1	0	0.625	#DIV/0!	Pc16g13560	GO:0016021|integral component of membrane|cellular_component
635	R19_4879	1	3	4	6	0	3	0	0.535714	#DIV/0!
635	R19_5503	1	3	4	6	0	3	0	0.535714	#DIV/0!
635	R19_6843	1	3	4	6	0	3	0	0.535714	#DIV/0!
5868	R19_7771	1	1	1	1	1	1	0	0.5	#DIV/0!
5798	R19_1134	1	1	1	1	1	1	0	0.5	#DIV/0!	oxidoreductase	GO:0004733|pyridoxamine-phosphate oxidase activity|molecular_function	GO:0010181|FMN binding|molecular_function
6109	R19_643	1	1	1	1	1	1	0	0.5	#DIV/0!	unnamed protein product	GO:0016021|integral component of membrane|cellular_component	PF15879.2|NADH-ubiquinone oxidoreductase MWFE subunit
6107	R19_3593	0	1	0	3	1	1	0	0.5	#DIV/0!
5884	R19_3005	1	1	1	1	1	1	0	0.5	#DIV/0!
6122	R19_4652	1	1	1	1	1	1	0	0.5	#DIV/0!
5934	R19_9407	1	1	1	1	1	1	0	0.5	#DIV/0!
5930	R19_9259	1	1	2	1	0	1	0	0.5	#DIV/0!	Pc21g09640	GO:0016021|integral component of membrane|cellular_component
5919	R19_1167	3	1	0	0	1	1	0	0.5	#DIV/0!	kinase-like domain	GO:0004672|protein kinase activity|molecular_function	GO:0005524|ATP binding|molecular_function
6078	R19_4451	1	1	1	1	1	1	0	0.5	#DIV/0!	PF00011.18|Hsp20/alpha crystallin family
5794	R19_3708	0	2	1	1	1	1	0	0.5	#DIV/0!	FAD binding domain-containing	GO:0004497|monooxygenase activity|molecular_function	GO:0071949|FAD binding|molecular_function
6054	R19_5054	1	1	1	1	1	1	0	0.5	#DIV/0!
5958	R19_5441	1	1	0	2	1	1	0	0.5	#DIV/0!
5811	R19_4852	2	0	0	1	2	1	0	0.5	#DIV/0!	PF13695.3|Zinc-binding domain
6117	R19_2864	1	1	1	1	1	1	0	0.5	#DIV/0!	PF14021.3|Protein of unknown function (DUF4237)
6111	R19_5542	2	1	0	1	1	1	0	0.5	#DIV/0!
5922	R19_9009	0	2	1	1	1	1	0	0.5	#DIV/0!	PF05899.9|Protein of unknown function (DUF861)
5900	R19_8603	1	1	1	1	1	1	0	0.5	#DIV/0!	mitochondrial cytochrome c oxidase assembly factor	GO:0031305|integral component of mitochondrial inner membrane|cellular_component	GO:0051082|unfolded protein binding|molecular_function
6028	R19_10117	1	1	1	1	1	1	0	0.5	#DIV/0!	PF06747.10|CHCH domain
3628	R19_8640	1	1	1	2	1	1	0	0.416667	#DIV/0!	RING finger	GO:0000151|ubiquitin ligase complex|cellular_component	GO:0005634|nucleus|cellular_component
2465	R19_7017	2	2	0	1	1	1	0	0.416667	#DIV/0!
3360	R19_5799	1	1	1	2	1	1	0	0.416667	#DIV/0!	NAD dependent epimerase dehydratase family	GO:0016491|oxidoreductase activity|molecular_function	GO:0050662|coenzyme binding|molecular_function
3209	R19_7452	2	1	1	1	1	1	0	0.416667	#DIV/0!
5741	R19_5335	1	1	0	2	2	1	0	0.416667	#DIV/0!	transcriptional regulator	GO:0016021|integral component of membrane|cellular_component	PF09995.6|Uncharacterized protein conserved in bacteria (DUF2236)
3033	R19_7129	1	2	1	1	1	1	0	0.416667	#DIV/0!	integral membrane	GO:0016021|integral component of membrane|cellular_component
3343	R19_1436	1	1	1	2	1	1	0	0.416667	#DIV/0!	Acyltransferase 3	GO:0016021|integral component of membrane|cellular_component	GO:0016747|transferase activity, transferring acyl groups other than amino-acyl groups|molecular_function
3902	R19_9375	2	1	1	1	1	1	0	0.416667	#DIV/0!	macro domain	GO:0005622|intracellular|cellular_component
2857	R19_7520	1	2	1	1	1	1	0	0.416667	#DIV/0!
2914	R19_6950	1	1	1	1	2	1	0	0.416667	#DIV/0!	PF13668.3|Ferritin-like domain
2203	R19_10159	2	1	0	3	1	1	0	0.357143	#DIV/0!	Pc20g00050	GO:0016020|membrane|cellular_component
1518	R19_9540	6	1	0	1	1	1	0	0.277778	#DIV/0!
1456	R19_8918	1	2	2	2	2	1	0	0.277778	#DIV/0!	and NB-ARC domain	GO:0016491|oxidoreductase activity|molecular_function	GO:0071949|FAD binding|molecular_function
1457	R19_8467	2	2	1	4	0	1	0	0.277778	#DIV/0!	kinase-like domain	GO:0008270|zinc ion binding|molecular_function	GO:0016301|kinase activity|molecular_function
1535	R19_3536	1	2	1	3	2	1	0	0.277778	#DIV/0!	#NAME?	GO:0008168|methyltransferase activity|molecular_function	GO:0032259|methylation|biological_process
1405	R19_10473	1	1	0	7	1	1	0	0.25	#DIV/0!	PF12770.4|CHAT domain	PF13374.3|Tetratricopeptide repeat	PF13374.3|Tetratricopeptide repeat
974	R19_232	6	2	0	2	2	1	0	0.208333	#DIV/0!	PF01636.20|Phosphotransferase enzyme family
726	R19_8981	5	4	0	3	2	1	0	0.178571	#DIV/0!
419	R19_7087	6	3	2	1	3	5	1	1	5	alphaN-acetylglucosamine transferase	GO:0005773|vacuole|cellular_component	GO:0005797|Golgi medial cisterna|cellular_component
419	R19_8012	6	3	2	1	3	5	1	1	5	glycosyltransferase family 8	GO:0016020|membrane|cellular_component	GO:0016757|transferase activity, transferring glycosyl groups|molecular_function
419	R19_4685	6	3	2	1	3	5	1	1	5	glucose N-acetyltransferase	GO:0005794|Golgi apparatus|cellular_component	GO:0016020|membrane|cellular_component
419	R19_6122	6	3	2	1	3	5	1	1	5	glucose n-acetyltransferase	GO:0005794|Golgi apparatus|cellular_component	GO:0016021|integral component of membrane|cellular_component
419	R19_8017	6	3	2	1	3	5	1	1	5
1503	R19_8198	1	2	0	2	0	4	1	2.5	4	PF13857.3|Ankyrin repeats (many copies)	PF13606.3|Ankyrin repeat	PF00023.27|Ankyrin repeat
1503	R19_9605	1	2	0	2	0	4	1	2.5	4	PF00023.27|Ankyrin repeat	PF13606.3|Ankyrin repeat
1503	R19_9469	1	2	0	2	0	4	1	2.5	4	PF17107.2|N-terminal domain on NACHT_NTPase and P-loop NTPases
1503	R19_2988	1	2	0	2	0	4	1	2.5	4
1273	R19_1056	3	1	0	2	0	4	1	2.08333	4	transcriptional regulatory	GO:0005634|nucleus|cellular_component	GO:0000981|RNA polymerase II transcription factor activity, sequence-specific DNA binding|molecular_function
1273	R19_4802	3	1	0	2	0	4	1	2.08333	4	fungal specific transcription factor domain	GO:0005634|nucleus|cellular_component	GO:0000981|RNA polymerase II transcription factor activity, sequence-specific DNA binding|molecular_function
1273	R19_375	3	1	0	2	0	4	1	2.08333	4	PF04082.15|Fungal specific transcription factor domain
1273	R19_392	3	1	0	2	0	4	1	2.08333	4
1210	R19_1184	0	0	0	5	2	4	1	1.78571	4
1210	R19_6193	0	0	0	5	2	4	1	1.78571	4
1210	R19_5102	0	0	0	5	2	4	1	1.78571	4
1210	R19_5104	0	0	0	5	2	4	1	1.78571	4
576	R19_8449	2	5	1	4	1	4	1	0.961538	4	Pc24g01450	GO:0005622|intracellular|cellular_component	GO:0005085|guanyl-nucleotide exchange factor activity|molecular_function
576	R19_4942	2	5	1	4	1	4	1	0.961538	4	hypothetical protein PDIG_04690	GO:0005622|intracellular|cellular_component	GO:0005085|guanyl-nucleotide exchange factor activity|molecular_function
576	R19_8450	2	5	1	4	1	4	1	0.961538	4	Pc24g01450	GO:0005622|intracellular|cellular_component	GO:0005085|guanyl-nucleotide exchange factor activity|molecular_function
576	R19_8455	2	5	1	4	1	4	1	0.961538	4	Pc24g01450	GO:0005622|intracellular|cellular_component	GO:0005085|guanyl-nucleotide exchange factor activity|molecular_function
6159	R19_9194	0	1	0	0	0	3	1	10	3	Pc16g03230	GO:0008270|zinc ion binding|molecular_function
6159	R19_10552	0	1	0	0	0	3	1	10	3	Pc16g03230	GO:0008270|zinc ion binding|molecular_function
6159	R19_10551	0	1	0	0	0	3	1	10	3
1706	R19_9296	2	1	0	2	0	3	1	2	3	Acyl- N-acyltransferase	GO:0008080|N-acetyltransferase activity|molecular_function	GO:0008152|metabolic process|biological_process
1706	R19_9297	2	1	0	2	0	3	1	2	3	fucose-specific lectin	GO:0005769|early endosome|cellular_component	GO:0042806|fucose binding|molecular_function
1706	R19_9299	2	1	0	2	0	3	1	2	3	fucose-specific lectin	GO:0030246|carbohydrate binding|molecular_function	PF07938.9|Fungal fucose-specific lectin
1758	R19_369	1	1	1	1	1	3	1	2	3	uridine nucleosidase Urh1	GO:0016799|hydrolase activity, hydrolyzing N-glycosyl compounds|molecular_function	GO:0044248|cellular catabolic process|biological_process
1758	R19_2596	1	1	1	1	1	3	1	2	3	Uridine nucleosidase Urh1,	GO:0045437|uridine nucleosidase activity|molecular_function	GO:0070635|nicotinamide riboside hydrolase activity|molecular_function
1758	R19_373	1	1	1	1	1	3	1	2	3	uridine nucleosidase Urh1,	GO:0016799|hydrolase activity, hydrolyzing N-glycosyl compounds|molecular_function	GO:0044248|cellular catabolic process|biological_process
1695	R19_8644	0	3	1	0	1	3	1	2	3	trihydroxytoluene oxygenase	GO:0016020|membrane|cellular_component	GO:0004502|kynurenine 3-monooxygenase activity|molecular_function
1695	R19_4069	0	3	1	0	1	3	1	2	3	trihydroxytoluene oxygenase	GO:0016021|integral component of membrane|cellular_component	GO:0051213|dioxygenase activity|molecular_function
1695	R19_3714	0	3	1	0	1	3	1	2	3	glyoxalase family	GO:0016021|integral component of membrane|cellular_component	GO:0004502|kynurenine 3-monooxygenase activity|molecular_function
1489	R19_5281	1	1	1	2	1	3	1	1.66667	3	2-dehydropantoate 2-reductase,	GO:0005737|cytoplasm|cellular_component	GO:0008677|2-dehydropantoate 2-reductase activity|molecular_function
1489	R19_1810	1	1	1	2	1	3	1	1.66667	3	2-dehydropantoate 2-reductase	GO:0005737|cytoplasm|cellular_component	GO:0008677|2-dehydropantoate 2-reductase activity|molecular_function
1489	R19_4467	1	1	1	2	1	3	1	1.66667	3	PF08546.8|Ketopantoate reductase PanE/ApbA C terminal	PF02558.13|Ketopantoate reductase PanE/ApbA
1516	R19_9246	2	1	1	1	1	3	1	1.66667	3	aromatic ring-opening dioxygenase	GO:0016491|oxidoreductase activity|molecular_function	GO:0046914|transition metal ion binding|molecular_function
1516	R19_9815	2	1	1	1	1	3	1	1.66667	3	Aromatic ring-opening dioxygenase subunit,	GO:0005634|nucleus|cellular_component	GO:0005829|cytosol|cellular_component
1516	R19_5452	2	1	1	1	1	3	1	1.66667	3	aromatic ring-opening dioxygenase	GO:0044424|intracellular part|cellular_component	GO:0016491|oxidoreductase activity|molecular_function
391	R19_6952	3	2	2	3	4	6	2	1.42857	3	nitroreductase family	GO:0016491|oxidoreductase activity|molecular_function	GO:0055114|oxidation-reduction process|biological_process
391	R19_7944	3	2	2	3	4	6	2	1.42857	3	nitroreductase family	GO:0016491|oxidoreductase activity|molecular_function	GO:0055114|oxidation-reduction process|biological_process
391	R19_864	3	2	2	3	4	6	2	1.42857	3	PF00881.21|Nitroreductase family
391	R19_9618	3	2	2	3	4	6	2	1.42857	3	Nitroreductase family ,	GO:0016491|oxidoreductase activity|molecular_function	GO:0055114|oxidation-reduction process|biological_process
391	R19_6126	3	2	2	3	4	6	2	1.42857	3	PF00881.21|Nitroreductase family
391	R19_782	3	2	2	3	4	6	2	1.42857	3	nitroreductase family	GO:0016491|oxidoreductase activity|molecular_function	GO:0055114|oxidation-reduction process|biological_process
1279	R19_5776	1	1	1	3	1	3	1	1.42857	3	PF11951.5|Fungal specific transcription factor domain	PF00172.15|Fungal Zn(2)-Cys(6) binuclear cluster domain
1279	R19_2395	1	1	1	3	1	3	1	1.42857	3	C6 sexual development transcription factor	GO:0006355|regulation of transcription, DNA-templated|biological_process	PF11951.5|Fungal specific transcription factor domain
1279	R19_5470	1	1	1	3	1	3	1	1.42857	3	PF11951.5|Fungal specific transcription factor domain	PF00172.15|Fungal Zn(2)-Cys(6) binuclear cluster domain
1133	R19_5990	1	3	1	2	1	3	1	1.25	3	oxidoreductase, 2OG-Fe(II) oxygenase family	GO:0016301|kinase activity|molecular_function	GO:0016491|oxidoreductase activity|molecular_function
1133	R19_10541	1	3	1	2	1	3	1	1.25	3	oxidoreductase, 2OG-Fe(II) oxygenase family	GO:0051213|dioxygenase activity|molecular_function	GO:0055114|oxidation-reduction process|biological_process
1133	R19_10548	1	3	1	2	1	3	1	1.25	3
1168	R19_8412	1	2	1	2	2	3	1	1.25	3
1168	R19_474	1	2	1	2	2	3	1	1.25	3
1168	R19_4686	1	2	1	2	2	3	1	1.25	3
1240	R19_4755	2	2	1	2	1	3	1	1.25	3	3-isopropylmalate dehydratase	GO:0009316|3-isopropylmalate dehydratase complex|cellular_component	GO:0003861|3-isopropylmalate dehydratase activity|molecular_function
1240	R19_1573	2	2	1	2	1	3	1	1.25	3	aconitase family	GO:0005488|binding|molecular_function	GO:0016836|hydro-lyase activity|molecular_function
1240	R19_1574	2	2	1	2	1	3	1	1.25	3	aconitase family	GO:0008152|metabolic process|biological_process
943	R19_973	2	2	1	3	1	3	1	1.11111	3	Homocysteine synthase	GO:0005634|nucleus|cellular_component	GO:0005829|cytosol|cellular_component
943	R19_4428	2	2	1	3	1	3	1	1.11111	3	, partial	GO:0003824|catalytic activity|molecular_function	PF01053.17|Cys/Met metabolism PLP-dependent enzyme
943	R19_8178	2	2	1	3	1	3	1	1.11111	3	o-acetylhomoserine o-acetylserine sulfhydrylase	GO:0003961|O-acetylhomoserine aminocarboxypropyltransferase activity|molecular_function	GO:0030170|pyridoxal phosphate binding|molecular_function
941	R19_4581	2	2	1	2	2	3	1	1.11111	3	PF11951.5|Fungal specific transcription factor domain	PF11951.5|Fungal specific transcription factor domain	PF00172.15|Fungal Zn(2)-Cys(6) binuclear cluster domain
941	R19_1572	2	2	1	2	2	3	1	1.11111	3	PF11951.5|Fungal specific transcription factor domain	PF00172.15|Fungal Zn(2)-Cys(6) binuclear cluster domain
941	R19_9560	2	2	1	2	2	3	1	1.11111	3	c6 zinc finger domain	GO:0005634|nucleus|cellular_component	GO:0000981|RNA polymerase II transcription factor activity, sequence-specific DNA binding|molecular_function
991	R19_4630	3	1	1	3	1	3	1	1.11111	3	FRE family ferric-chelate reductase	GO:0005623|cell|cellular_component	GO:0016021|integral component of membrane|cellular_component
991	R19_10396	3	1	1	3	1	3	1	1.11111	3	ferric reductase transmembrane component 4 precursor	GO:0016020|membrane|cellular_component	GO:0016491|oxidoreductase activity|molecular_function
991	R19_6388	3	1	1	3	1	3	1	1.11111	3	ferric-chelate reductase	GO:0016020|membrane|cellular_component	GO:0016491|oxidoreductase activity|molecular_function
885	R19_9048	3	2	2	2	1	3	1	1	3	galactosyl transferase GMA12 MNN10 family	GO:0016021|integral component of membrane|cellular_component	GO:0016757|transferase activity, transferring glycosyl groups|molecular_function
885	R19_9051	3	2	2	2	1	3	1	1	3	Galactosyl transferase	GO:0016021|integral component of membrane|cellular_component	GO:0016757|transferase activity, transferring glycosyl groups|molecular_function
885	R19_9053	3	2	2	2	1	3	1	1	3	Galactosyl transferase	GO:0016021|integral component of membrane|cellular_component
733	R19_6880	1	1	3	3	3	3	1	0.909091	3	PF14033.3|Protein of unknown function (DUF4246)
733	R19_1106	1	1	3	3	3	3	1	0.909091	3	PF14033.3|Protein of unknown function (DUF4246)
733	R19_3630	1	1	3	3	3	3	1	0.909091	3	PF14033.3|Protein of unknown function (DUF4246)
739	R19_7067	2	2	2	2	3	3	1	0.909091	3	RNA polymerase I-specific transcription initiation factor RRN6-like	GO:0003743|translation initiation factor activity|molecular_function	GO:0006413|translational initiation|biological_process
739	R19_7073	2	2	2	2	3	3	1	0.909091	3	heavy metal ion transporter,	GO:0005634|nucleus|cellular_component	GO:0005829|cytosol|cellular_component
739	R19_8351	2	2	2	2	3	3	1	0.909091	3	metal homeostasis factor ATX1	GO:0044424|intracellular part|cellular_component	GO:0046872|metal ion binding|molecular_function
668	R19_9188	2	3	2	3	2	3	1	0.833333	3	Carbonic anhydrase	GO:0005758|mitochondrial intermembrane space|cellular_component	GO:0004089|carbonate dehydratase activity|molecular_function
668	R19_585	2	3	2	3	2	3	1	0.833333	3	carbonic anhydrase family	GO:0005758|mitochondrial intermembrane space|cellular_component	GO:0004089|carbonate dehydratase activity|molecular_function
668	R19_9174	2	3	2	3	2	3	1	0.833333	3	carbonate dehydratase	GO:0004089|carbonate dehydratase activity|molecular_function	GO:0008270|zinc ion binding|molecular_function
683	R19_8757	2	4	0	2	4	3	1	0.833333	3
683	R19_1480	2	4	0	2	4	3	1	0.833333	3	Pc15g00190	GO:0004672|protein kinase activity|molecular_function	GO:0005524|ATP binding|molecular_function
683	R19_2558	2	4	0	2	4	3	1	0.833333	3
626	R19_7702	2	2	3	4	2	3	1	0.769231	3	PF01575.16|MaoC like domain
626	R19_2123	2	2	3	4	2	3	1	0.769231	3	peroxisomal dehydratase	GO:0005506|iron ion binding|molecular_function	GO:0016853|isomerase activity|molecular_function
626	R19_2122	2	2	3	4	2	3	1	0.769231	3	Trimethyllysine dioxygenase	GO:0005506|iron ion binding|molecular_function	GO:0031418|L-ascorbic acid binding|molecular_function
631	R19_8427	5	2	2	2	2	3	1	0.769231	3	family prenyltransferase,	GO:0016020|membrane|cellular_component	GO:0016740|transferase activity|molecular_function
631	R19_4677	5	2	2	2	2	3	1	0.769231	3	4-hydroxybenzoate polyprenyl transferase	GO:0016021|integral component of membrane|cellular_component	GO:0004659|prenyltransferase activity|molecular_function
631	R19_10357	5	2	2	2	2	3	1	0.769231	3	Para-hydroxybenzoate-polyprenyltransferase Coq2,	GO:0005739|mitochondrion|cellular_component	GO:0016021|integral component of membrane|cellular_component
571	R19_1111	2	3	3	3	3	3	1	0.714286	3	Alpha-L-rhamnosidase A,	GO:0016787|hydrolase activity|molecular_function	GO:0008152|metabolic process|biological_process
571	R19_2205	2	3	3	3	3	3	1	0.714286	3	Alpha-L-rhamnosidase B,	GO:0016798|hydrolase activity, acting on glycosyl bonds|molecular_function	GO:0008152|metabolic process|biological_process
571	R19_2206	2	3	3	3	3	3	1	0.714286	3	Chalcone isomerase, subgroup	GO:0016021|integral component of membrane|cellular_component	GO:0044424|intracellular part|cellular_component
541	R19_1254	3	3	3	3	3	3	1	0.666667	3	Cellular morphogenesis regulator	GO:0016020|membrane|cellular_component	GO:0044431|Golgi apparatus part|cellular_component
541	R19_1256	3	3	3	3	3	3	1	0.666667	3
541	R19_1257	3	3	3	3	3	3	1	0.666667	3	hypothetical protein PDIP_37460	GO:0016021|integral component of membrane|cellular_component
243	R19_7897	6	7	5	6	2	3	1	0.384615	3	Chromosome segregation ( ),	GO:0000790|nuclear chromatin|cellular_component	GO:0005654|nucleoplasm|cellular_component
243	R19_7898	6	7	5	6	2	3	1	0.384615	3	Cytochrome P450,	GO:0016021|integral component of membrane|cellular_component	GO:0005506|iron ion binding|molecular_function
243	R19_7899	6	7	5	6	2	3	1	0.384615	3	PF17119.2|Mitochondrial protein up-regulated during meiosis
619	R19_6574	3	2	1	1	3	5	2	1.75	2.5
619	R19_8741	3	2	1	1	3	5	2	1.75	2.5
619	R19_6573	3	2	1	1	3	5	2	1.75	2.5
619	R19_5599	3	2	1	1	3	5	2	1.75	2.5	transmembrane 14	GO:0005739|mitochondrion|cellular_component	GO:0005783|endoplasmic reticulum|cellular_component
619	R19_4229	3	2	1	1	3	5	2	1.75	2.5	transmembrane 14C domain-containing	GO:0016020|membrane|cellular_component	GO:0043231|intracellular membrane-bounded organelle|cellular_component
515	R19_7314	2	4	2	2	2	5	2	1.45833	2.5	PF08881.7|CVNH domain
515	R19_1714	2	4	2	2	2	5	2	1.45833	2.5	PF08881.7|CVNH domain
515	R19_1501	2	4	2	2	2	5	2	1.45833	2.5	PF08881.7|CVNH domain
515	R19_1502	2	4	2	2	2	5	2	1.45833	2.5	PF08881.7|CVNH domain
515	R19_8875	2	4	2	2	2	5	2	1.45833	2.5	PF08881.7|CVNH domain
335	R19_6871	4	2	3	5	3	5	2	1.02941	2.5	PF07287.8|Protein of unknown function (DUF1446)
335	R19_1508	4	2	3	5	3	5	2	1.02941	2.5	DUF1446 domain	GO:0004733|pyridoxamine-phosphate oxidase activity|molecular_function	GO:0010181|FMN binding|molecular_function
335	R19_7653	4	2	3	5	3	5	2	1.02941	2.5	PF07287.8|Protein of unknown function (DUF1446)
335	R19_4029	4	2	3	5	3	5	2	1.02941	2.5	PF07287.8|Protein of unknown function (DUF1446)
335	R19_1506	4	2	3	5	3	5	2	1.02941	2.5	Meiotic recombination Mre11	GO:0005739|mitochondrion|cellular_component	GO:0030870|Mre11 complex|cellular_component
242	R19_3415	5	3	3	7	5	5	2	0.76087	2.5	C6 transcription factor,	GO:0005634|nucleus|cellular_component	GO:0000981|RNA polymerase II transcription factor activity, sequence-specific DNA binding|molecular_function
242	R19_9827	5	3	3	7	5	5	2	0.76087	2.5	C6 transcription factor,	GO:0005634|nucleus|cellular_component	GO:0000981|RNA polymerase II transcription factor activity, sequence-specific DNA binding|molecular_function
242	R19_5698	5	3	3	7	5	5	2	0.76087	2.5	PF04082.15|Fungal specific transcription factor domain	PF00172.15|Fungal Zn(2)-Cys(6) binuclear cluster domain
242	R19_1909	5	3	3	7	5	5	2	0.76087	2.5	C6 transcription factor 2	GO:0005488|binding|molecular_function	GO:0006355|regulation of transcription, DNA-templated|biological_process
242	R19_4579	5	3	3	7	5	5	2	0.76087	2.5	C6 transcription factor 2	GO:0006355|regulation of transcription, DNA-templated|biological_process	GO:0043455|regulation of secondary metabolic process|biological_process
6663	R19_7351	0	0	0	0	0	2	1	#DIV/0!	2	Pc20g14770	GO:0016021|integral component of membrane|cellular_component
6663	R19_8151	0	0	0	0	0	2	1	#DIV/0!	2
6676	R19_7895	0	0	0	0	0	2	1	#DIV/0!	2	PF10712.6|NAD-specific glutamate dehydrogenase
6676	R19_3276	0	0	0	0	0	2	1	#DIV/0!	2	PF10712.6|NAD-specific glutamate dehydrogenase
6551	R19_5969	0	1	0	0	0	2	1	7.5	2
6551	R19_5970	0	1	0	0	0	2	1	7.5	2
6390	R19_4988	0	0	0	1	0	2	1	7.5	2
6390	R19_4989	0	0	0	1	0	2	1	7.5	2
6506	R19_1224	0	1	0	0	0	2	1	7.5	2	PF01328.14|Peroxidase, family 2
6506	R19_6666	0	1	0	0	0	2	1	7.5	2	peroxidase,	GO:0016020|membrane|cellular_component	GO:0004601|peroxidase activity|molecular_function
6185	R19_1631	0	1	0	1	0	2	1	3.75	2
6185	R19_7365	0	1	0	1	0	2	1	3.75	2
1433	R19_7820	1	1	0	1	1	4	2	3.75	2
1433	R19_262	1	1	0	1	1	4	2	3.75	2
1433	R19_257	1	1	0	1	1	4	2	3.75	2
1433	R19_258	1	1	0	1	1	4	2	3.75	2
6197	R19_7363	0	1	0	1	0	2	1	3.75	2	acetyl- acetyltransferase	GO:0003824|catalytic activity|molecular_function	GO:0008152|metabolic process|biological_process
6197	R19_7687	0	1	0	1	0	2	1	3.75	2
6190	R19_7134	0	1	0	1	0	2	1	3.75	2
6190	R19_295	0	1	0	1	0	2	1	3.75	2	FMN-binding flavin reductase family	GO:0004497|monooxygenase activity|molecular_function	GO:0010181|FMN binding|molecular_function
5843	R19_4430	0	1	1	1	0	2	1	2.5	2
5843	R19_4431	0	1	1	1	0	2	1	2.5	2
5849	R19_7422	0	1	0	1	1	2	1	2.5	2	fad-dependent pyridine nucleotide-disulfide oxidoreductase	GO:0045735|nutrient reservoir activity|molecular_function	PF00190.19|Cupin
5849	R19_8959	0	1	0	1	1	2	1	2.5	2	fad-dependent pyridine nucleotide-disulfide oxidoreductase	GO:0045735|nutrient reservoir activity|molecular_function	PF00190.19|Cupin
5865	R19_6348	0	1	0	1	1	2	1	2.5	2	acyltransferase,	GO:0016021|integral component of membrane|cellular_component	GO:0016747|transferase activity, transferring acyl groups other than amino-acyl groups|molecular_function
5865	R19_8706	0	1	0	1	1	2	1	2.5	2	PF01757.19|Acyltransferase family	PF01757.19|Acyltransferase family
5805	R19_2035	1	0	0	2	0	2	1	2.5	2	PF02666.12|Phosphatidylserine decarboxylase
5805	R19_7376	1	0	0	2	0	2	1	2.5	2	phosphatidylserine decarboxylase,	GO:0004609|phosphatidylserine decarboxylase activity|molecular_function	GO:0008654|phospholipid biosynthetic process|biological_process
6084	R19_1245	1	1	0	1	0	2	1	2.5	2
6084	R19_1246	1	1	0	1	0	2	1	2.5	2
6100	R19_2585	1	0	0	1	1	2	1	2.5	2	conserved hypothetical protein	GO:0016020|membrane|cellular_component
6100	R19_2584	1	0	0	1	1	2	1	2.5	2
5887	R19_1042	0	0	0	3	0	2	1	2.5	2
5887	R19_8630	0	0	0	3	0	2	1	2.5	2
6051	R19_6372	1	0	0	1	1	2	1	2.5	2
6051	R19_4774	1	0	0	1	1	2	1	2.5	2
5878	R19_8	0	1	0	0	2	2	1	2.5	2
5878	R19_8194	0	1	0	0	2	2	1	2.5	2
5810	R19_5009	2	1	0	0	0	2	1	2.5	2
5810	R19_9238	2	1	0	0	0	2	1	2.5	2
5814	R19_327	0	0	1	1	1	2	1	2.5	2
5814	R19_332	0	0	1	1	1	2	1	2.5	2
6098	R19_1715	0	0	1	1	1	2	1	2.5	2
6098	R19_5584	0	0	1	1	1	2	1	2.5	2
5892	R19_3611	0	0	1	1	1	2	1	2.5	2
5892	R19_2088	0	0	1	1	1	2	1	2.5	2
5921	R19_9005	0	1	0	2	0	2	1	2.5	2
5921	R19_145	0	1	0	2	0	2	1	2.5	2
2510	R19_7142	1	1	1	1	0	2	1	1.875	2	C2H2 type zinc finger domain	GO:0016020|membrane|cellular_component	GO:0003676|nucleic acid binding|molecular_function
2510	R19_9910	1	1	1	1	0	2	1	1.875	2	C2H2 type zinc finger domain	GO:0005634|nucleus|cellular_component	GO:0016021|integral component of membrane|cellular_component
5036	R19_5563	1	1	0	1	1	2	1	1.875	2
5036	R19_5567	1	1	0	1	1	2	1	1.875	2
873	R19_7936	2	2	1	1	2	4	2	1.875	2	RNase H domain	GO:0016787|hydrolase activity|molecular_function	GO:0008152|metabolic process|biological_process
873	R19_6802	2	2	1	1	2	4	2	1.875	2	RNase H domain	GO:0003676|nucleic acid binding|molecular_function	GO:0004523|RNA-DNA hybrid ribonuclease activity|molecular_function
873	R19_7965	2	2	1	1	2	4	2	1.875	2	RNase H domain	GO:0003824|catalytic activity|molecular_function	GO:0008152|metabolic process|biological_process
873	R19_1697	2	2	1	1	2	4	2	1.875	2
3999	R19_9608	0	0	1	2	1	2	1	1.875	2	GNAT family acetyltransferase	GO:0016740|transferase activity|molecular_function	PF00583.22|Acetyltransferase (GNAT) family
3999	R19_6650	0	0	1	2	1	2	1	1.875	2
2617	R19_1008	0	0	1	2	1	2	1	1.875	2	periplasmic beta-glucosidase beta-xylosidase	GO:0008422|beta-glucosidase activity|molecular_function	GO:0009251|glucan catabolic process|biological_process
2617	R19_8174	0	0	1	2	1	2	1	1.875	2	periplasmic beta-glucosidase beta-xylosidase	GO:0008422|beta-glucosidase activity|molecular_function	GO:0009251|glucan catabolic process|biological_process
3099	R19_7269	0	1	1	1	1	2	1	1.875	2	adenosine deaminase	GO:0005829|cytosol|cellular_component	GO:0008270|zinc ion binding|molecular_function
3099	R19_429	0	1	1	1	1	2	1	1.875	2
2673	R19_7148	0	1	1	1	1	2	1	1.875	2	3-(3-hydroxy-phenyl)propionate hydroxylase	GO:0016491|oxidoreductase activity|molecular_function	GO:0071949|FAD binding|molecular_function
2673	R19_1746	0	1	1	1	1	2	1	1.875	2	FAD binding domain-containing	GO:0016491|oxidoreductase activity|molecular_function	GO:0071949|FAD binding|molecular_function
3693	R19_1486	1	1	0	2	0	2	1	1.875	2	dienelactone hydrolase family	GO:0016787|hydrolase activity|molecular_function	GO:0008152|metabolic process|biological_process
3693	R19_10115	1	1	0	2	0	2	1	1.875	2	dienelactone hydrolase family	GO:0016787|hydrolase activity|molecular_function	GO:0008152|metabolic process|biological_process
3750	R19_3801	1	1	0	1	1	2	1	1.875	2	CG1239-PA	GO:0008168|methyltransferase activity|molecular_function	GO:0032259|methylation|biological_process
3750	R19_6797	1	1	0	1	1	2	1	1.875	2
2865	R19_8468	1	1	0	1	1	2	1	1.875	2	Zinc finger, MYND-type	GO:0044763|single-organism cellular process|biological_process
2865	R19_2619	1	1	0	1	1	2	1	1.875	2	Zinc finger, MYND-type	GO:0046872|metal ion binding|molecular_function	GO:0044710|single-organism metabolic process|biological_process
829	R19_8170	1	2	2	1	2	4	2	1.875	2	fatty acid synthase subunit alpha,	GO:0004190|aspartic-type endopeptidase activity|molecular_function	GO:0016746|transferase activity, transferring acyl groups|molecular_function
829	R19_867	1	2	2	1	2	4	2	1.875	2	fatty acid synthase subunit alpha,	GO:0016740|transferase activity|molecular_function	PF00109.23|Beta-ketoacyl synthase, N-terminal domain
829	R19_1968	1	2	2	1	2	4	2	1.875	2	Fatty acid synthase alpha subunit	GO:0005739|mitochondrion|cellular_component	GO:0005835|fatty acid synthase complex|cellular_component
829	R19_4124	1	2	2	1	2	4	2	1.875	2	fatty acid synthase subunit alpha	GO:0016740|transferase activity|molecular_function	GO:0006633|fatty acid biosynthetic process|biological_process
4262	R19_3408	1	1	0	1	1	2	1	1.875	2
4262	R19_3407	1	1	0	1	1	2	1	1.875	2
3505	R19_8097	0	3	0	1	0	2	1	1.875	2	hypothetical protein MYCTH_2061639	GO:0016021|integral component of membrane|cellular_component	GO:0044550|secondary metabolite biosynthetic process|biological_process
3505	R19_5772	0	3	0	1	0	2	1	1.875	2	Dimeric alpha+beta barrel	GO:0019028|viral capsid|cellular_component	GO:0004482|mRNA (guanine-N7-)-methyltransferase activity|molecular_function
3166	R19_7400	1	1	0	1	1	2	1	1.875	2
3166	R19_7401	1	1	0	1	1	2	1	1.875	2
3162	R19_7389	1	1	0	1	1	2	1	1.875	2	N-acylsphingosine amidohydrolase	GO:0016021|integral component of membrane|cellular_component	PF15508.3|beta subunit of N-acylethanolamine-hydrolyzing acid amidase
3162	R19_221	1	1	0	1	1	2	1	1.875	2	transcription factor SEF1	GO:0044699|single-organism process|biological_process
5635	R19_2273	0	1	1	1	1	2	1	1.875	2
5635	R19_2272	0	1	1	1	1	2	1	1.875	2
2097	R19_9423	1	1	1	1	1	2	1	1.5	2
2097	R19_5273	1	1	1	1	1	2	1	1.5	2	PF07110.8|EthD domain
1912	R19_9193	0	1	2	2	0	2	1	1.5	2	hypothetical protein AOR_1_1372084	GO:0005634|nucleus|cellular_component	GO:0000981|RNA polymerase II transcription factor activity, sequence-specific DNA binding|molecular_function
1912	R19_4864	0	1	2	2	0	2	1	1.5	2	C6 transcription factor,	GO:0005488|binding|molecular_function	PF04082.15|Fungal specific transcription factor domain
339	R19_6962	4	3	2	4	2	6	3	1.5	2	agmatinase 1	GO:0008783|agmatinase activity|molecular_function	GO:0046872|metal ion binding|molecular_function
339	R19_9551	4	3	2	4	2	6	3	1.5	2	arginase family	GO:0016813|hydrolase activity, acting on carbon-nitrogen (but not peptide) bonds, in linear amidines|molecular_function	GO:0046872|metal ion binding|molecular_function
339	R19_811	4	3	2	4	2	6	3	1.5	2	agmatinase,	GO:0000324|fungal-type vacuole|cellular_component	GO:0005783|endoplasmic reticulum|cellular_component
339	R19_9567	4	3	2	4	2	6	3	1.5	2	arginase family	GO:0016813|hydrolase activity, acting on carbon-nitrogen (but not peptide) bonds, in linear amidines|molecular_function	GO:0046872|metal ion binding|molecular_function
339	R19_9439	4	3	2	4	2	6	3	1.5	2	PF00491.18|Arginase family
339	R19_9440	4	3	2	4	2	6	3	1.5	2	agmatinase 1	GO:0016787|hydrolase activity|molecular_function
2014	R19_4004	1	1	1	1	1	2	1	1.5	2	Aminopeptidase,	GO:0005576|extracellular region|cellular_component	GO:0004177|aminopeptidase activity|molecular_function
2014	R19_4876	1	1	1	1	1	2	1	1.5	2	transferrin receptor	GO:0005576|extracellular region|cellular_component	GO:0004177|aminopeptidase activity|molecular_function
2016	R19_9286	1	1	1	1	1	2	1	1.5	2	GNAT family N-acetyltransferase,	GO:0031248|protein acetyltransferase complex|cellular_component	GO:0004596|peptide alpha-N-acetyltransferase activity|molecular_function
2016	R19_5189	1	1	1	1	1	2	1	1.5	2	acetyltransferase, GNAT family family	GO:0016746|transferase activity, transferring acyl groups|molecular_function	GO:0008152|metabolic process|biological_process
2077	R19_9386	1	1	0	1	2	2	1	1.5	2	domain	GO:0005829|cytosol|cellular_component	GO:0034396|negative regulation of transcription from RNA polymerase II promoter in response to iron|biological_process
2077	R19_399	1	1	0	1	2	2	1	1.5	2	domain	GO:0005829|cytosol|cellular_component	GO:0034396|negative regulation of transcription from RNA polymerase II promoter in response to iron|biological_process
2279	R19_1263	1	1	1	1	1	2	1	1.5	2	PF09793.6|Anticodon-binding domain
2279	R19_13	1	1	1	1	1	2	1	1.5	2	PF09793.6|Anticodon-binding domain
2052	R19_8463	1	1	0	2	1	2	1	1.5	2	3 -5 exonuclease	GO:0003676|nucleic acid binding|molecular_function	GO:0008408|3'-5' exonuclease activity|molecular_function
2052	R19_10433	1	1	0	2	1	2	1	1.5	2
2057	R19_616	1	1	1	1	1	2	1	1.5	2	SET domain	GO:0005634|nucleus|cellular_component	GO:0016279|protein-lysine N-methyltransferase activity|molecular_function
2057	R19_617	1	1	1	1	1	2	1	1.5	2	SET domain	GO:0016740|transferase activity|molecular_function	GO:0009987|cellular process|biological_process
1974	R19_46	1	1	0	3	0	2	1	1.5	2	PF00144.21|Beta-lactamase	PF11954.5|Domain of unknown function (DUF3471)
1974	R19_5076	1	1	0	3	0	2	1	1.5	2	PF00144.21|Beta-lactamase	PF11954.5|Domain of unknown function (DUF3471)
2163	R19_6141	0	1	1	2	1	2	1	1.5	2	X-Pro dipeptidyl-peptidase (S15 family)	GO:0016787|hydrolase activity|molecular_function	GO:0008152|metabolic process|biological_process
2163	R19_299	0	1	1	2	1	2	1	1.5	2	hydrolase, family,	GO:0008239|dipeptidyl-peptidase activity|molecular_function	GO:0009055|electron carrier activity|molecular_function
1907	R19_7585	1	1	1	1	1	2	1	1.5	2	Importin 13,	GO:0005635|nuclear envelope|cellular_component	GO:0005737|cytoplasm|cellular_component
1907	R19_10553	1	1	1	1	1	2	1	1.5	2
2217	R19_5569	1	1	1	1	1	2	1	1.5	2	PAF acetylhydrolase family	GO:0003847|1-alkyl-2-acetylglycerophosphocholine esterase activity|molecular_function	GO:0016042|lipid catabolic process|biological_process
2217	R19_4362	1	1	1	1	1	2	1	1.5	2	PAF acetylhydrolase family	GO:0003847|1-alkyl-2-acetylglycerophosphocholine esterase activity|molecular_function	GO:0016042|lipid catabolic process|biological_process
2219	R19_5446	1	1	1	1	1	2	1	1.5	2	Ureidoglycolate hydrolase,	GO:0004848|ureidoglycolate hydrolase activity|molecular_function	GO:0050385|ureidoglycolate lyase activity|molecular_function
2219	R19_371	1	1	1	1	1	2	1	1.5	2	ureidoglycolate hydrolase,	GO:0003824|catalytic activity|molecular_function	PF04115.9|Ureidoglycolate lyase
1832	R19_6361	2	1	0	1	1	2	1	1.5	2	C6 finger domain ,	GO:0006355|regulation of transcription, DNA-templated|biological_process	PF11951.5|Fungal specific transcription factor domain
1832	R19_2947	2	1	0	1	1	2	1	1.5	2	C6 transcription factor	GO:0005634|nucleus|cellular_component	GO:0000981|RNA polymerase II transcription factor activity, sequence-specific DNA binding|molecular_function
1834	R19_4082	1	1	1	1	1	2	1	1.5	2	C6 zinc finger domain	GO:0005634|nucleus|cellular_component	GO:0000981|RNA polymerase II transcription factor activity, sequence-specific DNA binding|molecular_function
1834	R19_8516	1	1	1	1	1	2	1	1.5	2
1956	R19_7053	1	1	1	1	1	2	1	1.5	2	Delta-aminolevulinic acid dehydratase	GO:0005829|cytosol|cellular_component	GO:0004655|porphobilinogen synthase activity|molecular_function
1956	R19_8560	1	1	1	1	1	2	1	1.5	2	delta-aminolevulinic acid dehydratase	GO:0005829|cytosol|cellular_component	GO:0004655|porphobilinogen synthase activity|molecular_function
1959	R19_4448	1	1	1	1	1	2	1	1.5	2	Adenosine deaminase	GO:0005634|nucleus|cellular_component	GO:0005829|cytosol|cellular_component
1959	R19_7267	1	1	1	1	1	2	1	1.5	2	adenosine deaminase	GO:0005634|nucleus|cellular_component	GO:0005737|cytoplasm|cellular_component
2230	R19_5217	1	1	1	1	1	2	1	1.5	2
2230	R19_4530	1	1	1	1	1	2	1	1.5	2	hypothetical protein Ao3042_01861	GO:0016020|membrane|cellular_component
1872	R19_9542	3	0	0	1	1	2	1	1.5	2	PF13637.3|Ankyrin repeats (many copies)	PF12796.4|Ankyrin repeats (3 copies)	PF12796.4|Ankyrin repeats (3 copies)
1872	R19_3839	3	0	0	1	1	2	1	1.5	2
2110	R19_9759	1	1	1	1	1	2	1	1.5	2	DUF1690 domain	GO:0071470|cellular response to osmotic stress|biological_process	PF07956.8|Protein of Unknown function (DUF1690)
2110	R19_9764	1	1	1	1	1	2	1	1.5	2
2117	R19_9875	1	1	1	1	1	2	1	1.5	2	integral membrane	GO:0005783|endoplasmic reticulum|cellular_component	GO:0016021|integral component of membrane|cellular_component
2117	R19_9880	1	1	1	1	1	2	1	1.5	2
1981	R19_7282	1	1	1	1	1	2	1	1.5	2	RNA polymerase III transcription factor subunit,	GO:0005737|cytoplasm|cellular_component	GO:0001009|transcription from RNA polymerase III type 2 promoter|biological_process
1981	R19_10318	1	1	1	1	1	2	1	1.5	2	rna polymerase iii transcription factor	GO:0006383|transcription from RNA polymerase III promoter|biological_process	PF09734.6|RNA polymerase III transcription factor (TF)IIIC subunit
2033	R19_7990	3	0	1	0	1	2	1	1.5	2	aspartic-type endopeptidase	GO:0016020|membrane|cellular_component
2033	R19_4702	3	0	1	0	1	2	1	1.5	2	aspartic-type endopeptidase	GO:0016021|integral component of membrane|cellular_component	GO:0008233|peptidase activity|molecular_function
2133	R19_3196	1	1	1	1	1	2	1	1.5	2	Fermentation associated (Csf1),	GO:0016021|integral component of membrane|cellular_component	GO:0006113|fermentation|biological_process
2133	R19_3195	1	1	1	1	1	2	1	1.5	2	Fermentation associated (Csf1),	GO:0016021|integral component of membrane|cellular_component	GO:0006113|fermentation|biological_process
2282	R19_2836	1	1	1	1	1	2	1	1.5	2
2282	R19_5090	1	1	1	1	1	2	1	1.5	2
2020	R19_7797	1	1	1	1	1	2	1	1.5	2	PF09924.6|Uncharacterised conserved protein (DUF2156)
2020	R19_5504	1	1	1	1	1	2	1	1.5	2	PF09924.6|Uncharacterised conserved protein (DUF2156)
1904	R19_4757	1	1	1	1	1	2	1	1.5	2	oxidoreductase, zinc-binding dehydrogenase family,	GO:0016020|membrane|cellular_component	GO:0008270|zinc ion binding|molecular_function
1904	R19_853	1	1	1	1	1	2	1	1.5	2
1900	R19_3085	1	1	1	1	1	2	1	1.5	2	CMGC SRPK kinase	GO:0000166|nucleotide binding|molecular_function	GO:0016301|kinase activity|molecular_function
1900	R19_3087	1	1	1	1	1	2	1	1.5	2
2040	R19_8051	1	1	0	2	1	2	1	1.5	2	metal dependent phosphohydrolase	GO:0003824|catalytic activity|molecular_function	PF01966.19|HD domain
2040	R19_2487	1	1	0	2	1	2	1	1.5	2	phosphonoacetate hydrolase	GO:0016491|oxidoreductase activity|molecular_function	GO:0016740|transferase activity|molecular_function
2048	R19_8169	1	1	1	1	1	2	1	1.5	2	aspartate-semialdehyde dehydrogenase	GO:0005634|nucleus|cellular_component	GO:0005829|cytosol|cellular_component
2048	R19_4944	1	1	1	1	1	2	1	1.5	2	Aspartate-semialdehyde dehydrogenase	GO:0005634|nucleus|cellular_component	GO:0005829|cytosol|cellular_component
1968	R19_7169	1	1	1	1	1	2	1	1.5	2	glyceraldehyde-3-phosphate dehydrogenase	GO:0005576|extracellular region|cellular_component	GO:0005737|cytoplasm|cellular_component
1968	R19_4455	1	1	1	1	1	2	1	1.5	2	glyceraldehyde-3-phosphate dehydrogenase	GO:0004365|glyceraldehyde-3-phosphate dehydrogenase (NAD+) (phosphorylating) activity|molecular_function	GO:0050661|NADP binding|molecular_function
1941	R19_6949	1	1	1	1	1	2	1	1.5	2	glutamate-cysteine ligase Gcs1,	GO:0009987|cellular process|biological_process	PF03074.13|Glutamate-cysteine ligase
1941	R19_5944	1	1	1	1	1	2	1	1.5	2	glutamate-cysteine ligase Gcs1,	GO:0005634|nucleus|cellular_component	GO:0005829|cytosol|cellular_component
2089	R19_9856	1	1	1	1	1	2	1	1.5	2	DNA mismatch repair Msh4,	GO:0000228|nuclear chromosome|cellular_component	GO:0005524|ATP binding|molecular_function
2089	R19_9857	1	1	1	1	1	2	1	1.5	2	DNA mismatch repair Msh4,	GO:0000228|nuclear chromosome|cellular_component	GO:0005524|ATP binding|molecular_function
1841	R19_4785	0	1	1	1	2	2	1	1.5	2	Short-chain dehydrogenase reductase SDR	GO:0016491|oxidoreductase activity|molecular_function	GO:0055114|oxidation-reduction process|biological_process
1841	R19_4821	0	1	1	1	2	2	1	1.5	2	Flavin-containing amine oxidasedehydrogenase,	GO:0016491|oxidoreductase activity|molecular_function	GO:0055114|oxidation-reduction process|biological_process
1846	R19_8148	1	1	1	1	1	2	1	1.5	2	S1 P1 nuclease	GO:0003676|nucleic acid binding|molecular_function	GO:0004519|endonuclease activity|molecular_function
1846	R19_237	1	1	1	1	1	2	1	1.5	2	S1 P1 Nuclease	GO:0003676|nucleic acid binding|molecular_function	GO:0004519|endonuclease activity|molecular_function
1862	R19_9388	2	0	1	2	0	2	1	1.5	2	alpha-ketoglutarate-dependent 2,4-dichlorophenoxyacetate dioxygenase	GO:0051213|dioxygenase activity|molecular_function	GO:0055114|oxidation-reduction process|biological_process
1862	R19_6630	2	0	1	2	0	2	1	1.5	2	alpha-ketoglutarate-dependent 2,4-dichlorophenoxyacetate dioxygenase,	GO:0051213|dioxygenase activity|molecular_function	GO:0055114|oxidation-reduction process|biological_process
2109	R19_9675	1	1	1	1	1	2	1	1.5	2	mRNA cleavage and polyadenylation specificity factor complex subunit	GO:0005849|mRNA cleavage factor complex|cellular_component	GO:0006369|termination of RNA polymerase II transcription|biological_process
2109	R19_10307	1	1	1	1	1	2	1	1.5	2
2104	R19_9521	1	1	1	1	1	2	1	1.5	2	TOR signalling pathway regulator ( ),	GO:0005634|nucleus|cellular_component	GO:0005829|cytosol|cellular_component
2104	R19_9523	1	1	1	1	1	2	1	1.5	2	TOR signalling pathway regulator ( ),	GO:0005634|nucleus|cellular_component	GO:0005829|cytosol|cellular_component
679	R19_72	4	1	0	3	2	4	2	1.5	2
679	R19_204	4	1	0	3	2	4	2	1.5	2
679	R19_9998	4	1	0	3	2	4	2	1.5	2
679	R19_1524	4	1	0	3	2	4	2	1.5	2
1883	R19_3692	1	1	1	1	1	2	1	1.5	2	disulfide isomerase,	GO:0043231|intracellular membrane-bounded organelle|cellular_component	GO:0044444|cytoplasmic part|cellular_component
1883	R19_1662	1	1	1	1	1	2	1	1.5	2
2006	R19_8614	0	3	0	2	0	2	1	1.5	2
2006	R19_8615	0	3	0	2	0	2	1	1.5	2
605	R19_7611	2	1	2	3	3	4	2	1.36364	2	autophagocytosis Aut1,	GO:0000153|cytoplasmic ubiquitin ligase complex|cellular_component	GO:0005829|cytosol|cellular_component
605	R19_7668	2	1	2	3	3	4	2	1.36364	2	PF12697.4|Alpha/beta hydrolase family	PF00561.17|alpha/beta hydrolase fold
605	R19_3636	2	1	2	3	3	4	2	1.36364	2	alpha beta hydrolase	GO:0016787|hydrolase activity|molecular_function	GO:0008152|metabolic process|biological_process
605	R19_1923	2	1	2	3	3	4	2	1.36364	2	alpha beta hydrolase	GO:0016787|hydrolase activity|molecular_function	GO:0016829|lyase activity|molecular_function
202	R19_5575	2	5	3	8	4	8	4	1.36364	2	beta-glucosidase J	GO:0005488|binding|molecular_function	GO:0008422|beta-glucosidase activity|molecular_function
202	R19_6230	2	5	3	8	4	8	4	1.36364	2	glycoside hydrolase family 3 domain	GO:0004553|hydrolase activity, hydrolyzing O-glycosyl compounds|molecular_function	GO:0000272|polysaccharide catabolic process|biological_process
202	R19_7770	2	5	3	8	4	8	4	1.36364	2	Beta-glucosidase	GO:0005576|extracellular region|cellular_component	GO:0005886|plasma membrane|cellular_component
202	R19_8186	2	5	3	8	4	8	4	1.36364	2	beta-glucosidase	GO:0016020|membrane|cellular_component	GO:0004553|hydrolase activity, hydrolyzing O-glycosyl compounds|molecular_function
202	R19_5720	2	5	3	8	4	8	4	1.36364	2	beta-glucosidase	GO:0004553|hydrolase activity, hydrolyzing O-glycosyl compounds|molecular_function	GO:0000272|polysaccharide catabolic process|biological_process
202	R19_3577	2	5	3	8	4	8	4	1.36364	2	glycoside hydrolase family 3	GO:0004553|hydrolase activity, hydrolyzing O-glycosyl compounds|molecular_function	GO:0009251|glucan catabolic process|biological_process
202	R19_5795	2	5	3	8	4	8	4	1.36364	2	beta-glucosidase I	GO:0004553|hydrolase activity, hydrolyzing O-glycosyl compounds|molecular_function	GO:0000272|polysaccharide catabolic process|biological_process
202	R19_9532	2	5	3	8	4	8	4	1.36364	2	beta-glucosidase K	GO:0005886|plasma membrane|cellular_component	GO:0008422|beta-glucosidase activity|molecular_function
275	R19_695	4	2	3	6	3	6	3	1.25	2
275	R19_4351	4	2	3	6	3	6	3	1.25	2
275	R19_3275	4	2	3	6	3	6	3	1.25	2
275	R19_6971	4	2	3	6	3	6	3	1.25	2
275	R19_7076	4	2	3	6	3	6	3	1.25	2
275	R19_7604	4	2	3	6	3	6	3	1.25	2
1709	R19_9394	1	1	1	2	1	2	1	1.25	2	Plasma membrane iron permease	GO:0012505|endomembrane system|cellular_component	GO:0016021|integral component of membrane|cellular_component
1709	R19_10393	1	1	1	2	1	2	1	1.25	2	plasma membrane iron permease	GO:0016021|integral component of membrane|cellular_component	GO:0033573|high-affinity iron permease complex|cellular_component
1685	R19_8007	1	1	1	2	1	2	1	1.25	2	S-adenosylmethionine synthase	GO:0044424|intracellular part|cellular_component	GO:0000166|nucleotide binding|molecular_function
1685	R19_6619	1	1	1	2	1	2	1	1.25	2	S-adenosylmethionine synthase	GO:0005576|extracellular region|cellular_component	GO:0005634|nucleus|cellular_component
1689	R19_2713	2	1	1	1	1	2	1	1.25	2	Probable methyltransferase C20orf7 homolog, mitochondrial	GO:0005622|intracellular|cellular_component	GO:0008168|methyltransferase activity|molecular_function
1689	R19_2968	2	1	1	1	1	2	1	1.25	2	PF08241.9|Methyltransferase domain
1663	R19_7333	1	2	1	1	1	2	1	1.25	2	PF10021.6|Uncharacterized protein conserved in bacteria (DUF2263)
1663	R19_483	1	2	1	1	1	2	1	1.25	2	PF10021.6|Uncharacterized protein conserved in bacteria (DUF2263)
1662	R19_2512	0	2	0	2	2	2	1	1.25	2	PF06985.8|Heterokaryon incompatibility protein (HET)
1662	R19_6042	0	2	0	2	2	2	1	1.25	2	PF06985.8|Heterokaryon incompatibility protein (HET)
1660	R19_6769	1	1	1	2	1	2	1	1.25	2	glycoside hydrolase family 16	GO:0004553|hydrolase activity, hydrolyzing O-glycosyl compounds|molecular_function	GO:0030246|carbohydrate binding|molecular_function
1660	R19_5061	1	1	1	2	1	2	1	1.25	2	glycoside hydrolase family 16	GO:0016787|hydrolase activity|molecular_function	PF00722.18|Glycosyl hydrolases family 16
1643	R19_6943	1	1	1	1	2	2	1	1.25	2	mannosyl-oligosaccharide 1,2-alpha-mannosidase	GO:0005783|endoplasmic reticulum|cellular_component	GO:0016021|integral component of membrane|cellular_component
1643	R19_2042	1	1	1	1	2	2	1	1.25	2	Mannosyl-oligosaccharide alpha-1,2-mannosidase	GO:0005783|endoplasmic reticulum|cellular_component	GO:0016021|integral component of membrane|cellular_component
557	R19_5899	3	1	3	4	1	4	2	1.25	2	General substrate transporter	GO:0016021|integral component of membrane|cellular_component	GO:0022891|substrate-specific transmembrane transporter activity|molecular_function
557	R19_3807	3	1	3	4	1	4	2	1.25	2	Acetyltransferase, family	GO:0016407|acetyltransferase activity|molecular_function	GO:0008152|metabolic process|biological_process
557	R19_7663	3	1	3	4	1	4	2	1.25	2	nodulation L	GO:0008925|maltose O-acetyltransferase activity|molecular_function	GO:0008152|metabolic process|biological_process
557	R19_5903	3	1	3	4	1	4	2	1.25	2	acetyltransferase	GO:0005634|nucleus|cellular_component	GO:0005829|cytosol|cellular_component
1639	R19_6910	1	1	1	2	1	2	1	1.25	2	guanyl-specific ribonuclease f1	GO:0003723|RNA binding|molecular_function	GO:0004540|ribonuclease activity|molecular_function
1639	R19_2971	1	1	1	2	1	2	1	1.25	2	extracellular guanyl-specific ribonuclease T1,	GO:0001411|hyphal tip|cellular_component	GO:0005576|extracellular region|cellular_component
1718	R19_9859	2	1	1	1	1	2	1	1.25	2	gliotoxin biosynthesis	GO:0016021|integral component of membrane|cellular_component
1718	R19_4565	2	1	1	1	1	2	1	1.25	2	gliotoxin biosynthesis	GO:0003824|catalytic activity|molecular_function	GO:2001310|gliotoxin biosynthetic process|biological_process
1754	R19_10449	2	1	0	1	2	2	1	1.25	2
1754	R19_5900	2	1	0	1	2	2	1	1.25	2
1771	R19_5046	1	2	0	2	1	2	1	1.25	2
1771	R19_3580	1	2	0	2	1	2	1	1.25	2
1739	R19_5254	2	1	1	1	1	2	1	1.25	2	related to , involved in nonactin biosynthesis	GO:0003824|catalytic activity|molecular_function	GO:0005488|binding|molecular_function
1739	R19_4973	2	1	1	1	1	2	1	1.25	2	family	GO:0005622|intracellular|cellular_component	PF01965.21|DJ-1/PfpI family
1597	R19_242	1	1	1	2	1	2	1	1.25	2	PF07690.13|Major Facilitator Superfamily	PF07690.13|Major Facilitator Superfamily	PF00581.17|Rhodanese-like domain
1597	R19_6611	1	1	1	2	1	2	1	1.25	2	PF00581.17|Rhodanese-like domain
1690	R19_8243	2	1	1	1	1	2	1	1.25	2	PF01814.20|Hemerythrin HHE cation binding domain
1690	R19_8908	2	1	1	1	1	2	1	1.25	2	PF01814.20|Hemerythrin HHE cation binding domain
1675	R19_7630	1	1	1	2	1	2	1	1.25	2	PF02656.12|Domain of unknown function (DUF202)
1675	R19_1485	1	1	1	2	1	2	1	1.25	2	DUF domain	GO:0016021|integral component of membrane|cellular_component	PF02656.12|Domain of unknown function (DUF202)
1676	R19_7791	1	1	2	1	1	2	1	1.25	2	Homoserine O-acetyltransferase	GO:0005829|cytosol|cellular_component	GO:0004414|homoserine O-acetyltransferase activity|molecular_function
1676	R19_8180	1	1	2	1	1	2	1	1.25	2	PF00561.17|alpha/beta hydrolase fold
1658	R19_7204	1	1	1	2	1	2	1	1.25	2	PF00753.24|Metallo-beta-lactamase superfamily
1658	R19_7676	1	1	1	2	1	2	1	1.25	2	metallo-beta-lactamase superfamily	GO:0016787|hydrolase activity|molecular_function	PF00753.24|Metallo-beta-lactamase superfamily
1656	R19_7199	1	0	2	1	2	2	1	1.25	2	transcription factor cmr1	GO:0003824|catalytic activity|molecular_function	PF14232.3|Domain of unknown function (DUF4334)
1656	R19_9372	1	0	2	1	2	2	1	1.25	2	PF14231.3|GXWXG protein	PF14232.3|Domain of unknown function (DUF4334)
1657	R19_1801	1	1	1	2	1	2	1	1.25	2	Phosphoribosyl-AMP cyclohydrolase,	GO:0005634|nucleus|cellular_component	GO:0005829|cytosol|cellular_component
1657	R19_315	1	1	1	2	1	2	1	1.25	2	histidinol dehydrogenase	GO:0004399|histidinol dehydrogenase activity|molecular_function	GO:0008270|zinc ion binding|molecular_function
562	R19_9066	2	2	2	4	2	4	2	1.25	2	D-lactate dehydrogenase (Cytochrome)	GO:0005743|mitochondrial inner membrane|cellular_component	GO:0016021|integral component of membrane|cellular_component
562	R19_6833	2	2	2	4	2	4	2	1.25	2	D-lactate dehydrogenase (cytochrome)	GO:0016021|integral component of membrane|cellular_component	GO:0016614|oxidoreductase activity, acting on CH-OH group of donors|molecular_function
562	R19_4941	2	2	2	4	2	4	2	1.25	2	oxidoreductase, FAD-binding	GO:0016021|integral component of membrane|cellular_component	GO:0004458|D-lactate dehydrogenase (cytochrome) activity|molecular_function
562	R19_5777	2	2	2	4	2	4	2	1.25	2	D-lactate dehydrogenase (cytochrome)	GO:0016021|integral component of membrane|cellular_component	GO:0016614|oxidoreductase activity, acting on CH-OH group of donors|molecular_function
1600	R19_8291	1	1	1	2	1	2	1	1.25	2	Beta-1,6-glucanase Neg1,	GO:0005576|extracellular region|cellular_component	GO:0004348|glucosylceramidase activity|molecular_function
1600	R19_8295	1	1	1	2	1	2	1	1.25	2
1619	R19_511	2	1	1	1	1	2	1	1.25	2	alkaline dihydroceramidase Ydc1,	GO:0016021|integral component of membrane|cellular_component	GO:0005506|iron ion binding|molecular_function
1619	R19_1373	2	1	1	1	1	2	1	1.25	2	alkaline ceramidase family	GO:0016021|integral component of membrane|cellular_component	GO:0016811|hydrolase activity, acting on carbon-nitrogen (but not peptide) bonds, in linear amides|molecular_function
1637	R19_9824	1	2	1	1	1	2	1	1.25	2	Metalloreductase,	GO:0016021|integral component of membrane|cellular_component	GO:0000293|ferric-chelate reductase activity|molecular_function
1637	R19_7026	1	2	1	1	1	2	1	1.25	2	ferric reductase like transmembrane component	GO:0016020|membrane|cellular_component	GO:0016491|oxidoreductase activity|molecular_function
1748	R19_308	2	1	1	1	1	2	1	1.25	2	Phenylacrylic acid decarboxylase	GO:0016021|integral component of membrane|cellular_component	GO:0016829|lyase activity|molecular_function
1748	R19_6368	2	1	1	1	1	2	1	1.25	2	Phenylacrylic acid decarboxylase	GO:0016021|integral component of membrane|cellular_component	GO:0016829|lyase activity|molecular_function
1747	R19_310	2	1	1	1	1	2	1	1.25	2	3-octaprenyl-4-hydroxybenzoate carboxy-lyase	GO:0005737|cytoplasm|cellular_component	GO:0005886|plasma membrane|cellular_component
1747	R19_6384	2	1	1	1	1	2	1	1.25	2	3-octaprenyl-4-hydroxybenzoate carboxy-lyase,	GO:0005737|cytoplasm|cellular_component	GO:0010181|FMN binding|molecular_function
494	R19_1150	2	3	3	3	2	4	2	1.15385	2	C6 transcription factor,	GO:0005634|nucleus|cellular_component	GO:0000981|RNA polymerase II transcription factor activity, sequence-specific DNA binding|molecular_function
494	R19_1364	2	3	3	3	2	4	2	1.15385	2	PF00172.15|Fungal Zn(2)-Cys(6) binuclear cluster domain
494	R19_1152	2	3	3	3	2	4	2	1.15385	2	Asparaginase,	GO:0016787|hydrolase activity|molecular_function	GO:0008152|metabolic process|biological_process
494	R19_1153	2	3	3	3	2	4	2	1.15385	2	Asparaginase,	GO:0004067|asparaginase activity|molecular_function	GO:0008152|metabolic process|biological_process
537	R19_3797	5	1	2	3	2	4	2	1.15385	2	membrane dipeptidase	GO:0008238|exopeptidase activity|molecular_function	PF01244.18|Membrane dipeptidase (Peptidase family M19)
537	R19_1562	5	1	2	3	2	4	2	1.15385	2	Dipeptidase	GO:0005794|Golgi apparatus|cellular_component	GO:0016021|integral component of membrane|cellular_component
537	R19_1885	5	1	2	3	2	4	2	1.15385	2	membrane dipeptidase	GO:0008237|metallopeptidase activity|molecular_function	GO:0016805|dipeptidase activity|molecular_function
537	R19_4578	5	1	2	3	2	4	2	1.15385	2	membrane dipeptidase	GO:0070011|peptidase activity, acting on L-amino acid peptides|molecular_function	GO:0043386|mycotoxin biosynthetic process|biological_process
520	R19_1974	3	2	2	4	2	4	2	1.15385	2	Dienelactone hydrolase	GO:0016787|hydrolase activity|molecular_function	GO:0008152|metabolic process|biological_process
520	R19_4835	3	2	2	4	2	4	2	1.15385	2	lea domain	GO:0016787|hydrolase activity|molecular_function	GO:0008152|metabolic process|biological_process
520	R19_9520	3	2	2	4	2	4	2	1.15385	2
520	R19_77	3	2	2	4	2	4	2	1.15385	2
502	R19_2460	2	4	2	4	1	4	2	1.15385	2	Phosphate transporter	GO:0016021|integral component of membrane|cellular_component	GO:0016491|oxidoreductase activity|molecular_function
502	R19_2932	2	4	2	4	1	4	2	1.15385	2	phosphate:H+ symporter	GO:0016021|integral component of membrane|cellular_component	GO:0005315|inorganic phosphate transmembrane transporter activity|molecular_function
502	R19_2484	2	4	2	4	1	4	2	1.15385	2	inorganic phosphate transporter ( )	GO:0016021|integral component of membrane|cellular_component	GO:0022857|transmembrane transporter activity|molecular_function
502	R19_2468	2	4	2	4	1	4	2	1.15385	2
1440	R19_8251	1	1	2	1	2	2	1	1.07143	2	Fatty acid desaturase	GO:0016021|integral component of membrane|cellular_component	GO:0006629|lipid metabolic process|biological_process
1440	R19_4112	1	1	2	1	2	2	1	1.07143	2	Fatty acid desaturase	GO:0016021|integral component of membrane|cellular_component	GO:0006629|lipid metabolic process|biological_process
1449	R19_8970	2	1	2	1	1	2	1	1.07143	2	PF00023.27|Ankyrin repeat
1449	R19_7578	2	1	2	1	1	2	1	1.07143	2	PF13606.3|Ankyrin repeat
1469	R19_6898	1	2	1	2	1	2	1	1.07143	2	PF12311.5|Protein of unknown function (DUF3632)
1469	R19_5159	1	2	1	2	1	2	1	1.07143	2	PF12311.5|Protein of unknown function (DUF3632)
1546	R19_48	2	1	1	2	1	2	1	1.07143	2	PF03941.12|Inner centromere protein, ARK binding region
1546	R19_57	2	1	1	2	1	2	1	1.07143	2
1540	R19_4460	1	1	1	2	2	2	1	1.07143	2	60S ribosomal L10-A	GO:0022625|cytosolic large ribosomal subunit|cellular_component	GO:0003735|structural constituent of ribosome|molecular_function
1540	R19_1820	1	1	1	2	2	2	1	1.07143	2	60S ribosomal L10-A	GO:0022625|cytosolic large ribosomal subunit|cellular_component	GO:0003735|structural constituent of ribosome|molecular_function
1432	R19_2038	2	2	2	0	1	2	1	1.07143	2	PF00651.28|BTB/POZ domain
1432	R19_2034	2	2	2	0	1	2	1	1.07143	2	peptide-N4-(N-acetyl-beta-D-glucosaminyl) asparaginase amidase N	GO:0016021|integral component of membrane|cellular_component	PF12222.5|Peptide N-acetyl-beta-D-glucosaminyl asparaginase amidase A
1431	R19_1676	1	1	1	2	2	2	1	1.07143	2	C6 finger domain ,	GO:0005634|nucleus|cellular_component	GO:0000981|RNA polymerase II transcription factor activity, sequence-specific DNA binding|molecular_function
1431	R19_6570	1	1	1	2	2	2	1	1.07143	2	PF11951.5|Fungal specific transcription factor domain	PF00172.15|Fungal Zn(2)-Cys(6) binuclear cluster domain
1421	R19_667	3	1	1	1	1	2	1	1.07143	2	C6 zinc finger domain-containing	GO:0005634|nucleus|cellular_component	GO:0016020|membrane|cellular_component
1421	R19_8100	3	1	1	1	1	2	1	1.07143	2	C6 transcription factor ( ),	GO:0005634|nucleus|cellular_component	GO:0000981|RNA polymerase II transcription factor activity, sequence-specific DNA binding|molecular_function
1420	R19_9935	0	1	1	2	3	2	1	1.07143	2	ankyrin repeat	GO:0016301|kinase activity|molecular_function	GO:0009987|cellular process|biological_process
1420	R19_7626	0	1	1	2	3	2	1	1.07143	2	serine threonine kinase	GO:0004672|protein kinase activity|molecular_function	GO:0005524|ATP binding|molecular_function
1530	R19_1907	2	1	1	2	1	2	1	1.07143	2	acetyl xylan esterase (Axe1),	GO:0005576|extracellular region|cellular_component	GO:0004553|hydrolase activity, hydrolyzing O-glycosyl compounds|molecular_function
1530	R19_1905	2	1	1	2	1	2	1	1.07143	2	Leucine carboxyl methyltransferase superfamily	GO:0044444|cytoplasmic part|cellular_component	GO:0008168|methyltransferase activity|molecular_function
1539	R19_3548	1	1	0	5	0	2	1	1.07143	2	family transcriptional regulator	GO:0016787|hydrolase activity|molecular_function	GO:0008152|metabolic process|biological_process
1539	R19_5942	1	1	0	5	0	2	1	1.07143	2	PF02129.15|X-Pro dipeptidyl-peptidase (S15 family)	PF01738.15|Dienelactone hydrolase family
1511	R19_6005	1	0	2	2	2	2	1	1.07143	2	extracellular rhamnogalacturonase,	GO:0005576|extracellular region|cellular_component	GO:0004650|polygalacturonase activity|molecular_function
1511	R19_4458	1	0	2	2	2	2	1	1.07143	2	murein transglycosylase	GO:0005576|extracellular region|cellular_component	GO:0004650|polygalacturonase activity|molecular_function
1513	R19_9055	1	1	1	2	2	2	1	1.07143	2
1513	R19_2036	1	1	1	2	2	2	1	1.07143	2
471	R19_8440	3	3	3	3	2	4	2	1.07143	2	PF00300.19|Histidine phosphatase superfamily (branch 1)
471	R19_2485	3	3	3	3	2	4	2	1.07143	2	Phosphoglycerate mutase,	GO:0016853|isomerase activity|molecular_function	PF00300.19|Histidine phosphatase superfamily (branch 1)
471	R19_9732	3	3	3	3	2	4	2	1.07143	2	phosphoglycerate mutase family	GO:0005829|cytosol|cellular_component	GO:0004619|phosphoglycerate mutase activity|molecular_function
471	R19_9733	3	3	3	3	2	4	2	1.07143	2
477	R19_5488	5	3	1	2	3	4	2	1.07143	2	PF12311.5|Protein of unknown function (DUF3632)
477	R19_1324	5	3	1	2	3	4	2	1.07143	2	PF12311.5|Protein of unknown function (DUF3632)
477	R19_5576	5	3	1	2	3	4	2	1.07143	2	PF12311.5|Protein of unknown function (DUF3632)
477	R19_4117	5	3	1	2	3	4	2	1.07143	2	PF12311.5|Protein of unknown function (DUF3632)
1552	R19_1169	1	2	2	1	1	2	1	1.07143	2	Copper fist DNA binding domain	GO:0005634|nucleus|cellular_component	GO:0003677|DNA binding|molecular_function
1552	R19_6550	1	2	2	1	1	2	1	1.07143	2
1450	R19_8371	1	1	2	1	2	2	1	1.07143	2	CCR4-NOT core complex subunit Caf1,	GO:0005634|nucleus|cellular_component	GO:0032991|macromolecular complex|cellular_component
1450	R19_8374	1	1	2	1	2	2	1	1.07143	2
1470	R19_8244	1	2	1	2	1	2	1	1.07143	2	#NAME?	GO:0016020|membrane|cellular_component	GO:0004316|3-oxoacyl-[acyl-carrier-protein] reductase (NADPH) activity|molecular_function
1470	R19_3446	1	2	1	2	1	2	1	1.07143	2	Oxidoreductase, short chain dehydrogenase reductase family	GO:0008709|cholate 7-alpha-dehydrogenase activity|molecular_function	GO:0055114|oxidation-reduction process|biological_process
1471	R19_752	1	1	0	4	1	2	1	1.07143	2	PF12013.5|Protein of unknown function (DUF3505)	PF11951.5|Fungal specific transcription factor domain
1471	R19_3308	1	1	0	4	1	2	1	1.07143	2	C6 finger domain ,	GO:0005634|nucleus|cellular_component	GO:0000981|RNA polymerase II transcription factor activity, sequence-specific DNA binding|molecular_function
1475	R19_1057	0	1	2	2	2	2	1	1.07143	2	feruloyl esterase,	GO:0005576|extracellular region|cellular_component	GO:0030600|feruloyl esterase activity|molecular_function
1475	R19_7415	0	1	2	2	2	2	1	1.07143	2	tannase and feruloyl esterase	GO:0030600|feruloyl esterase activity|molecular_function	GO:0009056|catabolic process|biological_process
469	R19_7970	4	3	2	3	2	4	2	1.07143	2
469	R19_1414	4	3	2	3	2	4	2	1.07143	2
469	R19_2759	4	3	2	3	2	4	2	1.07143	2
469	R19_10046	4	3	2	3	2	4	2	1.07143	2
1445	R19_445	1	1	1	2	2	2	1	1.07143	2	alpha methylacyl- racemase	GO:0016740|transferase activity|molecular_function	GO:0008152|metabolic process|biological_process
1445	R19_4047	1	1	1	2	2	2	1	1.07143	2	alpha methylacyl- racemase	GO:0016740|transferase activity|molecular_function	GO:0008152|metabolic process|biological_process
1441	R19_8240	2	1	1	1	2	2	1	1.07143	2	unnamed protein product	GO:0005576|extracellular region|cellular_component
1441	R19_8484	2	1	1	1	2	2	1	1.07143	2	Pc14g02130	GO:0005576|extracellular region|cellular_component
1425	R19_5808	1	1	2	1	2	2	1	1.07143	2	unnamed protein product	GO:0016021|integral component of membrane|cellular_component
1425	R19_6923	1	1	2	1	2	2	1	1.07143	2	#NAME?	GO:0005737|cytoplasm|cellular_component	GO:0016021|integral component of membrane|cellular_component
1490	R19_7413	2	2	1	1	1	2	1	1.07143	2	Conidial pigment biosynthesis scytalone dehydratase Arp1	GO:0030411|scytalone dehydratase activity|molecular_function	GO:0030435|sporulation resulting in formation of a cellular spore|biological_process
1490	R19_8117	2	2	1	1	1	2	1	1.07143	2	scytalone dehydratase	GO:0030411|scytalone dehydratase activity|molecular_function	GO:0042438|melanin biosynthetic process|biological_process
1500	R19_7995	1	2	1	2	1	2	1	1.07143	2
1500	R19_2909	1	2	1	2	1	2	1	1.07143	2	phosphotransferase enzyme family	GO:0016301|kinase activity|molecular_function	GO:0016310|phosphorylation|biological_process
1506	R19_462	2	1	1	2	1	2	1	1.07143	2	3-hydroxyacyl- dehyrogenase	GO:0003857|3-hydroxyacyl-CoA dehydrogenase activity|molecular_function	GO:0006631|fatty acid metabolic process|biological_process
1506	R19_6199	2	1	1	2	1	2	1	1.07143	2	3-hydroxyacyl- dehyrogenase	GO:0003857|3-hydroxyacyl-CoA dehydrogenase activity|molecular_function	GO:0070403|NAD+ binding|molecular_function
400	R19_858	4	4	2	4	1	4	2	1	2	cytochrome P450 monooxygenase	GO:0016021|integral component of membrane|cellular_component	GO:0005506|iron ion binding|molecular_function
400	R19_9652	4	4	2	4	1	4	2	1	2	cytochrome P450 monooxygenase,	GO:0004497|monooxygenase activity|molecular_function	GO:0005506|iron ion binding|molecular_function
400	R19_10106	4	4	2	4	1	4	2	1	2	cytochrome P450 monooxygenase,	GO:0004497|monooxygenase activity|molecular_function	GO:0005506|iron ion binding|molecular_function
400	R19_1994	4	4	2	4	1	4	2	1	2	Cytochrome P450 monooxygenase,	GO:0016021|integral component of membrane|cellular_component	GO:0004497|monooxygenase activity|molecular_function
426	R19_220	3	4	3	3	2	4	2	1	2	aspartate aminotransferase,	GO:0008660|1-aminocyclopropane-1-carboxylate deaminase activity|molecular_function	GO:0016740|transferase activity|molecular_function
426	R19_4970	3	4	3	3	2	4	2	1	2	ACC synthase	GO:0008483|transaminase activity|molecular_function	GO:0016829|lyase activity|molecular_function
426	R19_185	3	4	3	3	2	4	2	1	2	aminotransferase class I and II family	GO:0003824|catalytic activity|molecular_function	PF00155.18|Aminotransferase class I and II
426	R19_4589	3	4	3	3	2	4	2	1	2	PLP-dependent transferase	GO:0008483|transaminase activity|molecular_function	GO:0016846|carbon-sulfur lyase activity|molecular_function
1347	R19_7865	1	1	1	3	2	2	1	0.9375	2	Uncharacterised family UPF0642	GO:0016020|membrane|cellular_component	PF10338.6|Protein of unknown function (DUF2423)
1347	R19_408	1	1	1	3	2	2	1	0.9375	2
1344	R19_2998	2	1	1	2	2	2	1	0.9375	2	Viral A-type inclusion repeat	GO:0005829|cytosol|cellular_component	GO:0016021|integral component of membrane|cellular_component
1344	R19_3026	2	1	1	2	2	2	1	0.9375	2	GNAT family acetyltransferase,	GO:0005634|nucleus|cellular_component	GO:0005829|cytosol|cellular_component
372	R19_5453	3	2	3	6	2	4	2	0.9375	2	fungal specific transcription factor domain	GO:0005634|nucleus|cellular_component	GO:0016021|integral component of membrane|cellular_component
372	R19_9539	3	2	3	6	2	4	2	0.9375	2	PF00172.15|Fungal Zn(2)-Cys(6) binuclear cluster domain
372	R19_4860	3	2	3	6	2	4	2	0.9375	2	PF00172.15|Fungal Zn(2)-Cys(6) binuclear cluster domain
372	R19_8495	3	2	3	6	2	4	2	0.9375	2	c6 zinc finger domain	GO:0005488|binding|molecular_function	PF04082.15|Fungal specific transcription factor domain
1351	R19_8011	1	2	1	2	2	2	1	0.9375	2
1351	R19_6649	1	2	1	2	2	2	1	0.9375	2	hypothetical protein PDIG_15570	GO:0016614|oxidoreductase activity, acting on CH-OH group of donors|molecular_function	GO:0055114|oxidation-reduction process|biological_process
1268	R19_3192	2	2	1	2	1	2	1	0.9375	2	Dynactin,	GO:0005819|spindle|cellular_component	GO:0005869|dynactin complex|cellular_component
1268	R19_388	2	2	1	2	1	2	1	0.9375	2	pyrimidine 5 -nucleotidase	GO:0016787|hydrolase activity|molecular_function	GO:0008152|metabolic process|biological_process
1261	R19_6870	1	3	1	1	2	2	1	0.9375	2	amine oxidase	GO:0016491|oxidoreductase activity|molecular_function	GO:0055114|oxidation-reduction process|biological_process
1261	R19_4108	1	3	1	1	2	2	1	0.9375	2	monoamine oxidase N	GO:0016491|oxidoreductase activity|molecular_function	GO:0055114|oxidation-reduction process|biological_process
1281	R19_6422	2	1	2	1	2	2	1	0.9375	2	Short chain dehydrogenase reductase,	GO:0016491|oxidoreductase activity|molecular_function	GO:0055114|oxidation-reduction process|biological_process
1281	R19_9252	2	1	2	1	2	2	1	0.9375	2	MFS transporter,	GO:0016021|integral component of membrane|cellular_component	GO:0008152|metabolic process|biological_process
1361	R19_1119	1	2	1	2	2	2	1	0.9375	2	beta-mannosidase	GO:0005576|extracellular region|cellular_component	GO:0004567|beta-mannosidase activity|molecular_function
1361	R19_1120	1	2	1	2	2	2	1	0.9375	2	tyrosine phosphatase	GO:0004725|protein tyrosine phosphatase activity|molecular_function	GO:0035335|peptidyl-tyrosine dephosphorylation|biological_process
1315	R19_2476	1	1	3	1	2	2	1	0.9375	2	Molybdenum cofactor sulfurase ( ),	GO:0008265|Mo-molybdopterin cofactor sulfurase activity|molecular_function	GO:0016740|transferase activity|molecular_function
1315	R19_4381	1	1	3	1	2	2	1	0.9375	2	molybdenum cofactor sulfurase	GO:0003824|catalytic activity|molecular_function	PF00266.16|Aminotransferase class-V
1311	R19_6407	2	1	1	2	2	2	1	0.9375	2	Fungal specific transcription factor,	GO:0005634|nucleus|cellular_component	GO:0000981|RNA polymerase II transcription factor activity, sequence-specific DNA binding|molecular_function
1311	R19_5071	2	1	1	2	2	2	1	0.9375	2	C6 transcription factor,	GO:0005634|nucleus|cellular_component	GO:0000981|RNA polymerase II transcription factor activity, sequence-specific DNA binding|molecular_function
1339	R19_7491	1	2	1	1	3	2	1	0.9375	2	woronin body major	GO:0000934|porous cell septum|cellular_component	GO:0003723|RNA binding|molecular_function
1339	R19_7732	1	2	1	1	3	2	1	0.9375	2	Woronin body ,	GO:0000934|porous cell septum|cellular_component	GO:0003746|translation elongation factor activity|molecular_function
1332	R19_3796	0	1	2	3	2	2	1	0.9375	2	male sterility domain containing	GO:0080019|fatty-acyl-CoA reductase (alcohol-forming) activity|molecular_function	GO:0055114|oxidation-reduction process|biological_process
1332	R19_4257	0	1	2	3	2	2	1	0.9375	2	male sterility domain containing	GO:0080019|fatty-acyl-CoA reductase (alcohol-forming) activity|molecular_function	GO:0055114|oxidation-reduction process|biological_process
1398	R19_407	2	1	2	2	1	2	1	0.9375	2	DNA repair Rad1,	GO:0005737|cytoplasm|cellular_component	GO:0016020|membrane|cellular_component
1398	R19_409	2	1	2	2	1	2	1	0.9375	2	DNA repair Rad1,	GO:0005634|nucleus|cellular_component	GO:0005737|cytoplasm|cellular_component
1343	R19_83	2	2	1	2	1	2	1	0.9375	2
1343	R19_96	2	2	1	2	1	2	1	0.9375	2	PF12706.4|Beta-lactamase superfamily domain	PF13483.3|Beta-lactamase superfamily domain
1290	R19_8210	2	2	1	2	1	2	1	0.9375	2
1290	R19_8237	2	2	1	2	1	2	1	0.9375	2
1294	R19_2709	1	3	1	1	2	2	1	0.9375	2	Ubiquitin conjugating enzyme ( ),	GO:0005783|endoplasmic reticulum|cellular_component	GO:0044425|membrane part|cellular_component
1294	R19_9718	1	3	1	1	2	2	1	0.9375	2	signal peptidase complex catalytic subunit SEC11C	GO:0005789|endoplasmic reticulum membrane|cellular_component	GO:0016021|integral component of membrane|cellular_component
1298	R19_5744	1	2	1	2	2	2	1	0.9375	2	PF05729.9|NACHT domain
1298	R19_9083	1	2	1	2	2	2	1	0.9375	2	PF08513.8|LisH
1299	R19_8048	2	2	1	2	1	2	1	0.9375	2	Transcription factor ,	GO:0005576|extracellular region|cellular_component
1299	R19_8052	2	2	1	2	1	2	1	0.9375	2
1170	R19_9046	2	1	2	2	2	2	1	0.833333	2
1170	R19_7478	2	1	2	2	2	2	1	0.833333	2
1178	R19_2690	2	1	2	2	2	2	1	0.833333	2	ubiquitin C-terminal hydrolase,	GO:0005741|mitochondrial outer membrane|cellular_component	GO:0016021|integral component of membrane|cellular_component
1178	R19_5564	2	1	2	2	2	2	1	0.833333	2
1154	R19_43	2	2	2	2	1	2	1	0.833333	2	FAD binding domain	GO:0016021|integral component of membrane|cellular_component	GO:0016614|oxidoreductase activity, acting on CH-OH group of donors|molecular_function
1154	R19_42	2	2	2	2	1	2	1	0.833333	2	COP9 signalosome complex subunit 12	GO:0005634|nucleus|cellular_component	GO:0043232|intracellular non-membrane-bounded organelle|cellular_component
1157	R19_8810	2	1	2	2	2	2	1	0.833333	2	Replication factor C subunit 5	GO:0000790|nuclear chromatin|cellular_component	GO:0005663|DNA replication factor C complex|cellular_component
1157	R19_8811	2	1	2	2	2	2	1	0.833333	2	cytochrome c oxidase assembly Cox11,	GO:0005743|mitochondrial inner membrane|cellular_component	GO:0005758|mitochondrial intermembrane space|cellular_component
1136	R19_7601	2	1	2	2	2	2	1	0.833333	2	Exocyst complex component Sec8,	GO:0000131|incipient cellular bud site|cellular_component	GO:0000145|exocyst|cellular_component
1136	R19_7602	2	1	2	2	2	2	1	0.833333	2	Aminopeptidase P,	GO:0000145|exocyst|cellular_component	GO:0005634|nucleus|cellular_component
1135	R19_7967	2	2	2	2	1	2	1	0.833333	2	Polysaccharide deacetylase family	GO:0016810|hydrolase activity, acting on carbon-nitrogen (but not peptide) bonds|molecular_function	GO:0005975|carbohydrate metabolic process|biological_process
1135	R19_1359	2	2	2	2	1	2	1	0.833333	2	Chitin deacetylase,	GO:0005634|nucleus|cellular_component	GO:0008061|chitin binding|molecular_function
1214	R19_9717	2	2	2	2	1	2	1	0.833333	2	DNA repair RAD1,	GO:0000110|nucleotide-excision repair factor 1 complex|cellular_component	GO:0044732|mitotic spindle pole body|cellular_component
1214	R19_9721	2	2	2	2	1	2	1	0.833333	2
1110	R19_2513	2	2	1	3	1	2	1	0.833333	2
1110	R19_5919	2	2	1	3	1	2	1	0.833333	2
1093	R19_3901	2	2	2	2	1	2	1	0.833333	2	pre-mRNA splicing factor (Srp1),	GO:0000166|nucleotide binding|molecular_function	GO:0003676|nucleic acid binding|molecular_function
1093	R19_7819	2	2	2	2	1	2	1	0.833333	2	Pre-mRNA-splicing factor cwc2	GO:0000974|Prp19 complex|cellular_component	GO:0071006|U2-type catalytic step 1 spliceosome|cellular_component
1194	R19_8570	3	4	0	1	1	2	1	0.833333	2	integral membrane	GO:0016021|integral component of membrane|cellular_component	GO:0016758|transferase activity, transferring hexosyl groups|molecular_function
1194	R19_10012	3	4	0	1	1	2	1	0.833333	2	integral membrane	GO:0016021|integral component of membrane|cellular_component	GO:0016758|transferase activity, transferring hexosyl groups|molecular_function
1196	R19_8648	1	2	2	3	1	2	1	0.833333	2	pectin methylesterase,	GO:0005576|extracellular region|cellular_component	GO:0005618|cell wall|cellular_component
1196	R19_5480	1	2	2	3	1	2	1	0.833333	2	pectinesterase family	GO:0005618|cell wall|cellular_component	GO:0030599|pectinesterase activity|molecular_function
1189	R19_8438	1	3	3	1	1	2	1	0.833333	2	tyrosinase	GO:0016491|oxidoreductase activity|molecular_function	GO:0030246|carbohydrate binding|molecular_function
1189	R19_8872	1	3	3	1	1	2	1	0.833333	2	tyrosinase	GO:0016491|oxidoreductase activity|molecular_function	GO:0030246|carbohydrate binding|molecular_function
338	R19_6957	4	4	3	4	3	4	2	0.833333	2	MATE efflux family subfamily,	GO:0000329|fungal-type vacuole membrane|cellular_component	GO:0005794|Golgi apparatus|cellular_component
338	R19_9563	4	4	3	4	3	4	2	0.833333	2	MATE efflux family subfamily,	GO:0000329|fungal-type vacuole membrane|cellular_component	GO:0005794|Golgi apparatus|cellular_component
338	R19_1489	4	4	3	4	3	4	2	0.833333	2	MATE efflux family subfamily,	GO:0016021|integral component of membrane|cellular_component	GO:0015238|drug transmembrane transporter activity|molecular_function
338	R19_9479	4	4	3	4	3	4	2	0.833333	2	Tubulin-specific chaperone D,	GO:0005819|spindle|cellular_component	GO:0005874|microtubule|cellular_component
1250	R19_2775	2	1	2	2	2	2	1	0.833333	2
1250	R19_2776	2	1	2	2	2	2	1	0.833333	2
1121	R19_7427	1	1	3	2	2	2	1	0.833333	2	Lysophospholipase,	GO:0003847|1-alkyl-2-acetylglycerophosphocholine esterase activity|molecular_function	GO:0004067|asparaginase activity|molecular_function
1121	R19_6691	1	1	3	2	2	2	1	0.833333	2	lysophospholipase,	GO:0052689|carboxylic ester hydrolase activity|molecular_function	GO:0006520|cellular amino acid metabolic process|biological_process
1123	R19_10149	2	2	1	2	2	2	1	0.833333	2	microtubule associated (Ytm1),	GO:0000775|chromosome, centromeric region|cellular_component	GO:0005654|nucleoplasm|cellular_component
1123	R19_10147	2	2	1	2	2	2	1	0.833333	2	centromere kinetochore Zw10	GO:0000775|chromosome, centromeric region|cellular_component	GO:0005654|nucleoplasm|cellular_component
1124	R19_7863	2	1	2	2	2	2	1	0.833333	2	RNA polymerase II Elongator subunit,	GO:0005634|nucleus|cellular_component	GO:0005829|cytosol|cellular_component
1124	R19_7864	2	1	2	2	2	2	1	0.833333	2	6-phosphofructo-2-kinase,	GO:0005829|cytosol|cellular_component	GO:0003873|6-phosphofructo-2-kinase activity|molecular_function
1103	R19_2548	2	2	1	3	1	2	1	0.833333	2	C6 transcription factor (Ctf1B),	GO:0005634|nucleus|cellular_component	GO:0003677|DNA binding|molecular_function
1103	R19_2549	2	2	1	3	1	2	1	0.833333	2	C6 transcription factor,	GO:0005634|nucleus|cellular_component	GO:0000981|RNA polymerase II transcription factor activity, sequence-specific DNA binding|molecular_function
1080	R19_8429	7	1	0	0	1	2	1	0.833333	2	PF07819.10|PGAP1-like protein	PF05057.11|Putative serine esterase (DUF676)
1080	R19_2531	7	1	0	0	1	2	1	0.833333	2
1234	R19_5495	2	1	1	3	2	2	1	0.833333	2	white collar	GO:0005622|intracellular|cellular_component	GO:0000155|phosphorelay sensor kinase activity|molecular_function
1234	R19_4457	2	1	1	3	2	2	1	0.833333	2	white collar	GO:0005622|intracellular|cellular_component	GO:0000155|phosphorelay sensor kinase activity|molecular_function
1235	R19_668	2	1	2	2	2	2	1	0.833333	2	diphthamide biosynthesis	GO:0070652|HAUS complex|cellular_component	GO:0051225|spindle assembly|biological_process
1235	R19_669	2	1	2	2	2	2	1	0.833333	2	Diphthamide biosynthesis 3	GO:0005634|nucleus|cellular_component	GO:0005829|cytosol|cellular_component
1212	R19_6012	4	1	0	3	1	2	1	0.833333	2
1212	R19_6190	4	1	0	3	1	2	1	0.833333	2
976	R19_7243	2	3	1	3	1	2	1	0.75	2	delta-aminolevulinic acid dehydratase	GO:0004655|porphobilinogen synthase activity|molecular_function	GO:0008270|zinc ion binding|molecular_function
976	R19_862	2	3	1	3	1	2	1	0.75	2	carbon-nitrogen hydrolase	GO:0005634|nucleus|cellular_component	GO:0005829|cytosol|cellular_component
975	R19_6405	2	3	3	1	1	2	1	0.75	2	acetolactate synthase, large subunit,	GO:0005948|acetolactate synthase complex|cellular_component	GO:0000287|magnesium ion binding|molecular_function
975	R19_6589	2	3	3	1	1	2	1	0.75	2	Acetolactate synthase	GO:0000287|magnesium ion binding|molecular_function	GO:0016740|transferase activity|molecular_function
973	R19_2743	2	2	1	4	1	2	1	0.75	2	PHD transcription factor,	GO:0005634|nucleus|cellular_component	GO:0044446|intracellular organelle part|cellular_component
973	R19_6593	2	2	1	4	1	2	1	0.75	2	PF01636.20|Phosphotransferase enzyme family
970	R19_8402	2	2	2	2	2	2	1	0.75	2	PF04082.15|Fungal specific transcription factor domain
970	R19_582	2	2	2	2	2	2	1	0.75	2	fungal specific transcription factor,	GO:0005634|nucleus|cellular_component	GO:0000981|RNA polymerase II transcription factor activity, sequence-specific DNA binding|molecular_function
979	R19_9114	2	2	2	2	2	2	1	0.75	2	cell division cycle	GO:0008168|methyltransferase activity|molecular_function	GO:0001510|RNA methylation|biological_process
979	R19_9112	2	2	2	2	2	2	1	0.75	2
958	R19_7988	3	2	1	1	3	2	1	0.75	2	C6 transcription factor ( ),	GO:0005634|nucleus|cellular_component	GO:0000981|RNA polymerase II transcription factor activity, sequence-specific DNA binding|molecular_function
958	R19_3289	3	2	1	1	3	2	1	0.75	2	C6 transcription factor	GO:0005488|binding|molecular_function	GO:0006355|regulation of transcription, DNA-templated|biological_process
1015	R19_1767	2	2	2	2	2	2	1	0.75	2	N-acylethanolamine amidohydrolase,	GO:0016787|hydrolase activity|molecular_function	GO:0016884|carbon-nitrogen ligase activity, with glutamine as amido-N-donor|molecular_function
1015	R19_1770	2	2	2	2	2	2	1	0.75	2	GPI-anchored wall transfer 1	GO:0005789|endoplasmic reticulum membrane|cellular_component	GO:0016021|integral component of membrane|cellular_component
1016	R19_7714	1	1	4	2	2	2	1	0.75	2
1016	R19_10142	1	1	4	2	2	2	1	0.75	2
1056	R19_4344	2	2	1	2	3	2	1	0.75	2
1056	R19_3278	2	2	1	2	3	2	1	0.75	2
1038	R19_8886	2	3	2	2	1	2	1	0.75	2	aristolochene synthase	GO:0000287|magnesium ion binding|molecular_function	GO:0045483|aristolochene synthase activity|molecular_function
1038	R19_9155	2	3	2	2	1	2	1	0.75	2	aristolochene synthase	GO:0045483|aristolochene synthase activity|molecular_function	GO:0008152|metabolic process|biological_process
1039	R19_2607	2	2	1	4	1	2	1	0.75	2	hypothetical protein PDIP_73680	GO:0003700|transcription factor activity, sequence-specific DNA binding|molecular_function	GO:0043565|sequence-specific DNA binding|molecular_function
1039	R19_6594	2	2	1	4	1	2	1	0.75	2
1033	R19_2009	2	1	2	2	3	2	1	0.75	2	glucosamine-fructose-6-phosphate aminotransferase	GO:0005829|cytosol|cellular_component	GO:0009349|riboflavin synthase complex|cellular_component
1033	R19_4819	2	1	2	2	3	2	1	0.75	2	glucosamine-fructose-6-phosphate aminotransferase	GO:0005829|cytosol|cellular_component	GO:0009349|riboflavin synthase complex|cellular_component
1042	R19_10256	2	2	2	2	2	2	1	0.75	2	RAD52 DNA repair RADC	GO:0005634|nucleus|cellular_component	GO:0000730|DNA recombinase assembly|biological_process
1042	R19_10259	2	2	2	2	2	2	1	0.75	2	UBX domain ,	GO:0005634|nucleus|cellular_component	GO:0005829|cytosol|cellular_component
985	R19_423	3	2	2	2	1	2	1	0.75	2	Histone acetyltransferase (Gcn5),	GO:0000124|SAGA complex|cellular_component	GO:0000775|chromosome, centromeric region|cellular_component
985	R19_2311	3	2	2	2	1	2	1	0.75	2	histone acetyltransferase GCN5	GO:0016021|integral component of membrane|cellular_component	GO:0004402|histone acetyltransferase activity|molecular_function
1068	R19_5230	2	2	2	2	2	2	1	0.75	2	TRNA (Guanine) methyltransferase Trm5	GO:0005634|nucleus|cellular_component	GO:0005759|mitochondrial matrix|cellular_component
1068	R19_5233	2	2	2	2	2	2	1	0.75	2	Polymerase (RNA) II (DNA directed) polypeptide D	GO:0000932|cytoplasmic mRNA processing body|cellular_component	GO:0005665|DNA-directed RNA polymerase II, core complex|cellular_component
1067	R19_10437	2	3	1	2	2	2	1	0.75	2	DUF1671 domain	GO:0004017|adenylate kinase activity|molecular_function	GO:0005524|ATP binding|molecular_function
1067	R19_10438	2	3	1	2	2	2	1	0.75	2	hemoglobin and proliferation regulated	GO:0005634|nucleus|cellular_component	GO:0005829|cytosol|cellular_component
1002	R19_10150	2	2	2	2	2	2	1	0.75	2	proteasome component Pre1,	GO:0005635|nuclear envelope|cellular_component	GO:0005789|endoplasmic reticulum membrane|cellular_component
1002	R19_10146	2	2	2	2	2	2	1	0.75	2	snRNP assembly factor,	GO:0005634|nucleus|cellular_component	GO:0008270|zinc ion binding|molecular_function
1027	R19_3927	2	2	2	2	2	2	1	0.75	2	PF11951.5|Fungal specific transcription factor domain
1027	R19_3929	2	2	2	2	2	2	1	0.75	2	Cytochrome c heme lyase,	GO:0005739|mitochondrion|cellular_component	GO:0016020|membrane|cellular_component
1028	R19_8499	2	2	2	2	2	2	1	0.75	2
1028	R19_8502	2	2	2	2	2	2	1	0.75	2	Vacuolar sorting 55 superfamily	GO:0000329|fungal-type vacuole membrane|cellular_component	GO:0005770|late endosome|cellular_component
992	R19_5384	2	2	2	2	2	2	1	0.75	2	Glutamate carboxypeptidase,	GO:0005634|nucleus|cellular_component	GO:0005739|mitochondrion|cellular_component
992	R19_7382	2	2	2	2	2	2	1	0.75	2	glutamate carboxypeptidase	GO:0043229|intracellular organelle|cellular_component	GO:0044444|cytoplasmic part|cellular_component
998	R19_6794	2	2	2	2	2	2	1	0.75	2
998	R19_562	2	2	2	2	2	2	1	0.75	2
810	R19_3648	3	2	1	4	1	2	1	0.681818	2	acyl- dehydrogenase,	GO:0005739|mitochondrion|cellular_component	GO:0000062|fatty-acyl-CoA binding|molecular_function
810	R19_6228	3	2	1	4	1	2	1	0.681818	2	acyl- dehydrogenase,	GO:0005739|mitochondrion|cellular_component	GO:0000062|fatty-acyl-CoA binding|molecular_function
811	R19_8058	1	5	0	4	1	2	1	0.681818	2	squalene cyclase	GO:0016740|transferase activity|molecular_function	GO:0016866|intramolecular transferase activity|molecular_function
811	R19_8420	1	5	0	4	1	2	1	0.681818	2	family regulatory ,	GO:0016740|transferase activity|molecular_function	GO:0008152|metabolic process|biological_process
911	R19_2906	2	2	3	2	2	2	1	0.681818	2	SH3 domain ,	GO:0044424|intracellular part|cellular_component	GO:0050794|regulation of cellular process|biological_process
911	R19_2911	2	2	3	2	2	2	1	0.681818	2
874	R19_9402	3	2	2	2	2	2	1	0.681818	2	Rho GTPase activation	GO:0007165|signal transduction|biological_process
874	R19_9403	3	2	2	2	2	2	1	0.681818	2	Snf1 kinase complex subunit Snf4,	GO:0005641|nuclear envelope lumen|cellular_component	GO:0005829|cytosol|cellular_component
835	R19_5118	1	2	4	3	1	2	1	0.681818	2	acetylornithine deacetylase	GO:0005634|nucleus|cellular_component	GO:0003677|DNA binding|molecular_function
835	R19_615	1	2	4	3	1	2	1	0.681818	2	acetylornithine deacetylase	GO:0008237|metallopeptidase activity|molecular_function	GO:0016810|hydrolase activity, acting on carbon-nitrogen (but not peptide) bonds|molecular_function
785	R19_1873	3	2	2	2	2	2	1	0.681818	2	C6 transcription factor	GO:0005634|nucleus|cellular_component	GO:0000981|RNA polymerase II transcription factor activity, sequence-specific DNA binding|molecular_function
785	R19_9387	3	2	2	2	2	2	1	0.681818	2	Zn(2)-C6 fungal-type DNA-binding domain	GO:0005634|nucleus|cellular_component	GO:0000981|RNA polymerase II transcription factor activity, sequence-specific DNA binding|molecular_function
841	R19_6963	3	3	2	2	1	2	1	0.681818	2
841	R19_1846	3	3	2	2	1	2	1	0.681818	2	Methyltransferase (Ncl1),	GO:0005634|nucleus|cellular_component	GO:0000049|tRNA binding|molecular_function
899	R19_11	2	3	2	2	2	2	1	0.681818	2	PF00009.24|Elongation factor Tu GTP binding domain
899	R19_1250	2	3	2	2	2	2	1	0.681818	2	PF00009.24|Elongation factor Tu GTP binding domain
765	R19_2622	4	2	1	3	2	2	1	0.625	2
765	R19_3775	4	2	1	3	2	2	1	0.625	2
709	R19_2162	3	2	0	4	3	2	1	0.625	2	amino acid permease	GO:0016021|integral component of membrane|cellular_component	GO:0015171|amino acid transmembrane transporter activity|molecular_function
709	R19_1521	3	2	0	4	3	2	1	0.625	2	PF01544.15|CorA-like Mg2+ transporter protein
750	R19_7854	3	2	2	2	3	2	1	0.625	2	aspartic-type endopeptidase ( ),	GO:0005840|ribosome|cellular_component	GO:0031224|intrinsic component of membrane|cellular_component
750	R19_5148	3	2	2	2	3	2	1	0.625	2	aspartic-type endopeptidase ( ),	GO:0016787|hydrolase activity|molecular_function	PF00026.20|Eukaryotic aspartyl protease
736	R19_301	6	2	1	2	1	2	1	0.625	2	AAA family ATPase	GO:0005524|ATP binding|molecular_function	PF00004.26|ATPase family associated with various cellular activities (AAA)
736	R19_5149	6	2	1	2	1	2	1	0.625	2	PF13087.3|AAA domain	PF13086.3|AAA domain
694	R19_1681	3	4	1	3	2	2	1	0.576923	2	Auxin Efflux Carrier superfamily	GO:0005783|endoplasmic reticulum|cellular_component	GO:0016021|integral component of membrane|cellular_component
694	R19_1685	3	4	1	3	2	2	1	0.576923	2
664	R19_9071	3	2	2	4	2	2	1	0.576923	2	Oxysterol binding (Osh1),	GO:0005829|cytosol|cellular_component	GO:0043461|proton-transporting ATP synthase complex assembly|biological_process
664	R19_9076	3	2	2	4	2	2	1	0.576923	2	MRNA processing (Mss51),	GO:0005783|endoplasmic reticulum|cellular_component	GO:0031314|extrinsic component of mitochondrial inner membrane|cellular_component
643	R19_6768	3	2	3	3	2	2	1	0.576923	2	3-oxoacyl-(Acyl-carrier- ) reductase	GO:0004316|3-oxoacyl-[acyl-carrier-protein] reductase (NADPH) activity|molecular_function	GO:0008080|N-acetyltransferase activity|molecular_function
643	R19_5718	3	2	3	3	2	2	1	0.576923	2	GNAT family acetyltransferase,	GO:0008080|N-acetyltransferase activity|molecular_function	GO:0008152|metabolic process|biological_process
657	R19_4277	2	3	1	3	4	2	1	0.576923	2	Ser Thr phosphatase family	GO:0016787|hydrolase activity|molecular_function	GO:0008152|metabolic process|biological_process
657	R19_4373	2	3	1	3	4	2	1	0.576923	2	metallophosphoesterase domain-containing ,	GO:0016787|hydrolase activity|molecular_function	GO:0006259|DNA metabolic process|biological_process
600	R19_2498	2	3	3	2	4	2	1	0.535714	2	actin filament organization App1	GO:0008270|zinc ion binding|molecular_function	GO:0016491|oxidoreductase activity|molecular_function
600	R19_1861	2	3	3	2	4	2	1	0.535714	2	zinc-binding oxidoreductase,	GO:0005622|intracellular|cellular_component	GO:0008270|zinc ion binding|molecular_function
587	R19_3241	4	2	2	4	3	2	1	0.5	2	DUF21 and CBS domain (Mam3),	GO:0000329|fungal-type vacuole membrane|cellular_component	GO:0005794|Golgi apparatus|cellular_component
587	R19_3245	4	2	2	4	3	2	1	0.5	2
487	R19_4396	2	2	3	5	4	2	1	0.46875	2	GARP complex subunit Vps53,	GO:0000145|exocyst|cellular_component	GO:0000938|GARP complex|cellular_component
487	R19_4400	2	2	3	5	4	2	1	0.46875	2	mRNA export factor mex67	GO:0005635|nuclear envelope|cellular_component	GO:0005737|cytoplasm|cellular_component
540	R19_5338	3	3	3	3	4	2	1	0.46875	2
540	R19_5339	3	3	3	3	4	2	1	0.46875	2	Sister chromatid cohesion acetyltransferase Eco1,	GO:0044454|nuclear chromosome part|cellular_component	GO:0016740|transferase activity|molecular_function
501	R19_10546	3	5	2	4	2	2	1	0.46875	2	amidohydrolase family	GO:0016787|hydrolase activity|molecular_function	GO:0050150|o-pyrocatechuate decarboxylase activity|molecular_function
501	R19_10542	3	5	2	4	2	2	1	0.46875	2	Cytochrome P450	GO:0004497|monooxygenase activity|molecular_function	GO:0005506|iron ion binding|molecular_function
104	R19_7417	10	15	3	11	4	7	4	0.639535	1.75	periodic tryptophan 2	GO:0005829|cytosol|cellular_component	GO:0019013|viral nucleocapsid|cellular_component
104	R19_906	10	15	3	11	4	7	4	0.639535	1.75	Cytochrome P450 monooxygenase,	GO:0016021|integral component of membrane|cellular_component	GO:0004497|monooxygenase activity|molecular_function
104	R19_7801	10	15	3	11	4	7	4	0.639535	1.75	cytochrome p450	GO:0005488|binding|molecular_function	GO:0016491|oxidoreductase activity|molecular_function
104	R19_8422	10	15	3	11	4	7	4	0.639535	1.75	Cytochrome P450	GO:0004497|monooxygenase activity|molecular_function	GO:0005506|iron ion binding|molecular_function
104	R19_6812	10	15	3	11	4	7	4	0.639535	1.75	trichothecene C-8 hydroxylase	GO:0005488|binding|molecular_function	GO:0016491|oxidoreductase activity|molecular_function
104	R19_4795	10	15	3	11	4	7	4	0.639535	1.75	cytochrome P450 oxidoreductase	GO:0016020|membrane|cellular_component	GO:0004497|monooxygenase activity|molecular_function
104	R19_907	10	15	3	11	4	7	4	0.639535	1.75
661	R19_3	2	1	1	3	1	5	3	2.5	1.66667	TPA: Zn(II)2Cys6 transcription factor (Eurofung)	GO:0005488|binding|molecular_function	PF04082.15|Fungal specific transcription factor domain
661	R19_4723	2	1	1	3	1	5	3	2.5	1.66667	TPA: Zn(II)2Cys6 transcription factor (Eurofung)	GO:0046872|metal ion binding|molecular_function	GO:0006355|regulation of transcription, DNA-templated|biological_process
661	R19_740	2	1	1	3	1	5	3	2.5	1.66667	fungal specific transcription factor domain-containing	GO:0005634|nucleus|cellular_component	GO:0000981|RNA polymerase II transcription factor activity, sequence-specific DNA binding|molecular_function
661	R19_5910	2	1	1	3	1	5	3	2.5	1.66667	PF04082.15|Fungal specific transcription factor domain	PF00172.15|Fungal Zn(2)-Cys(6) binuclear cluster domain
661	R19_7569	2	1	1	3	1	5	3	2.5	1.66667	Transcription factor fungi	GO:0005488|binding|molecular_function	PF04082.15|Fungal specific transcription factor domain
645	R19_10013	4	1	0	2	1	5	3	2.5	1.66667	Hydantoinase dihydropyrimidinase	GO:0005634|nucleus|cellular_component	GO:0005737|cytoplasm|cellular_component
645	R19_7342	4	1	0	2	1	5	3	2.5	1.66667	Amidohydrolase 1	GO:0005737|cytoplasm|cellular_component	GO:0016810|hydrolase activity, acting on carbon-nitrogen (but not peptide) bonds|molecular_function
645	R19_367	4	1	0	2	1	5	3	2.5	1.66667	dihydropyrimidinase	GO:0005737|cytoplasm|cellular_component	GO:0004157|dihydropyrimidinase activity|molecular_function
645	R19_6631	4	1	0	2	1	5	3	2.5	1.66667	Dihydropyrimidinase	GO:0005737|cytoplasm|cellular_component	GO:0016810|hydrolase activity, acting on carbon-nitrogen (but not peptide) bonds|molecular_function
645	R19_4805	4	1	0	2	1	5	3	2.5	1.66667	Dihydropyrimidinase	GO:0005737|cytoplasm|cellular_component	GO:0016810|hydrolase activity, acting on carbon-nitrogen (but not peptide) bonds|molecular_function
455	R19_6176	3	3	1	4	1	5	3	1.66667	1.66667	GPR FUN34 family	GO:0016020|membrane|cellular_component	GO:0043231|intracellular membrane-bounded organelle|cellular_component
455	R19_4306	3	3	1	4	1	5	3	1.66667	1.66667	GPR FUN34 family	GO:0016020|membrane|cellular_component	GO:0043231|intracellular membrane-bounded organelle|cellular_component
455	R19_2253	3	3	1	4	1	5	3	1.66667	1.66667	GPR FUN34 family	GO:0005774|vacuolar membrane|cellular_component	GO:0005886|plasma membrane|cellular_component
455	R19_7704	3	3	1	4	1	5	3	1.66667	1.66667	GPR FUN34 family	GO:0016021|integral component of membrane|cellular_component	GO:0043231|intracellular membrane-bounded organelle|cellular_component
455	R19_7210	3	3	1	4	1	5	3	1.66667	1.66667	GPR FUN34 family	GO:0016020|membrane|cellular_component	GO:0043231|intracellular membrane-bounded organelle|cellular_component
410	R19_3626	2	4	2	4	1	5	3	1.53846	1.66667	C6 transcription factor,	GO:0005634|nucleus|cellular_component	GO:0000981|RNA polymerase II transcription factor activity, sequence-specific DNA binding|molecular_function
410	R19_5988	2	4	2	4	1	5	3	1.53846	1.66667	enoyl- hydratase isomerase family	GO:0016853|isomerase activity|molecular_function	GO:0008152|metabolic process|biological_process
410	R19_8655	2	4	2	4	1	5	3	1.53846	1.66667	PF04082.15|Fungal specific transcription factor domain
410	R19_5991	2	4	2	4	1	5	3	1.53846	1.66667	Fungal specific transcription factor,	GO:0005488|binding|molecular_function
410	R19_3620	2	4	2	4	1	5	3	1.53846	1.66667	GPI-anchor biosynthesis (Pig-F),	GO:0005789|endoplasmic reticulum membrane|cellular_component	GO:0016021|integral component of membrane|cellular_component
401	R19_8112	3	3	2	4	1	5	3	1.53846	1.66667	unnamed protein product	GO:0016020|membrane|cellular_component
401	R19_5829	3	3	2	4	1	5	3	1.53846	1.66667	hypothetical protein EURHEDRAFT_407456	GO:0016020|membrane|cellular_component
401	R19_3749	3	3	2	4	1	5	3	1.53846	1.66667	Pc12g02490	GO:0016021|integral component of membrane|cellular_component
401	R19_4363	3	3	2	4	1	5	3	1.53846	1.66667	Pc16g09670	GO:0016020|membrane|cellular_component
401	R19_6622	3	3	2	4	1	5	3	1.53846	1.66667	unnamed protein product	GO:0016021|integral component of membrane|cellular_component
392	R19_6955	2	2	0	8	2	5	3	1.42857	1.66667	PF07519.8|Tannase and feruloyl esterase
392	R19_7497	2	2	0	8	2	5	3	1.42857	1.66667	tannase subunit	GO:0050318|tannase activity|molecular_function	GO:0008152|metabolic process|biological_process
392	R19_6080	2	2	0	8	2	5	3	1.42857	1.66667	tannase subunit	GO:0016787|hydrolase activity|molecular_function	GO:0008152|metabolic process|biological_process
392	R19_2711	2	2	0	8	2	5	3	1.42857	1.66667	PF07519.8|Tannase and feruloyl esterase
392	R19_4478	2	2	0	8	2	5	3	1.42857	1.66667	feruloyl esterase B precursor	GO:0016787|hydrolase activity|molecular_function	PF07519.8|Tannase and feruloyl esterase
371	R19_4242	2	8	0	3	1	5	3	1.42857	1.66667	PF00651.28|BTB/POZ domain	PF00651.28|BTB/POZ domain	PF00651.28|BTB/POZ domain
371	R19_4444	2	8	0	3	1	5	3	1.42857	1.66667	PF00651.28|BTB/POZ domain
371	R19_261	2	8	0	3	1	5	3	1.42857	1.66667
371	R19_260	2	8	0	3	1	5	3	1.42857	1.66667
371	R19_259	2	8	0	3	1	5	3	1.42857	1.66667
345	R19_8082	4	3	1	5	2	5	3	1.33333	1.66667	hypothetical protein PDE_03519	GO:0016021|integral component of membrane|cellular_component
345	R19_4679	4	3	1	5	2	5	3	1.33333	1.66667	Pc21g22760	GO:0016021|integral component of membrane|cellular_component
345	R19_7975	4	3	1	5	2	5	3	1.33333	1.66667	unnamed protein product	GO:0016020|membrane|cellular_component
345	R19_6713	4	3	1	5	2	5	3	1.33333	1.66667
345	R19_6960	4	3	1	5	2	5	3	1.33333	1.66667	integral membrane	GO:0016020|membrane|cellular_component
336	R19_8591	2	2	2	6	4	5	3	1.25	1.66667	hypothetical protein PDIG_45410	GO:0016787|hydrolase activity|molecular_function	PF14033.3|Protein of unknown function (DUF4246)
336	R19_3478	2	2	2	6	4	5	3	1.25	1.66667	hypothetical protein AOR_1_570154	GO:0016787|hydrolase activity|molecular_function	PF14033.3|Protein of unknown function (DUF4246)
336	R19_3865	2	2	2	6	4	5	3	1.25	1.66667	PF14033.3|Protein of unknown function (DUF4246)
336	R19_9886	2	2	2	6	4	5	3	1.25	1.66667	PF14033.3|Protein of unknown function (DUF4246)
336	R19_4724	2	2	2	6	4	5	3	1.25	1.66667	PF14033.3|Protein of unknown function (DUF4246)	PF14033.3|Protein of unknown function (DUF4246)	PF14033.3|Protein of unknown function (DUF4246)
325	R19_5068	2	3	2	6	3	5	3	1.25	1.66667	aliphatic nitrilase	GO:0047428|arylacetonitrilase activity|molecular_function	GO:0006807|nitrogen compound metabolic process|biological_process
325	R19_3061	2	3	2	6	3	5	3	1.25	1.66667	aliphatic nitrilase	GO:0016810|hydrolase activity, acting on carbon-nitrogen (but not peptide) bonds|molecular_function	GO:0006807|nitrogen compound metabolic process|biological_process
325	R19_9189	2	3	2	6	3	5	3	1.25	1.66667	aliphatic nitrilase	GO:0000257|nitrilase activity|molecular_function	GO:0006807|nitrogen compound metabolic process|biological_process
325	R19_6852	2	3	2	6	3	5	3	1.25	1.66667	aliphatic nitrilase	GO:0016810|hydrolase activity, acting on carbon-nitrogen (but not peptide) bonds|molecular_function	GO:0006807|nitrogen compound metabolic process|biological_process
325	R19_2545	2	3	2	6	3	5	3	1.25	1.66667	Cyanide hydratase nitrilase,	GO:0016810|hydrolase activity, acting on carbon-nitrogen (but not peptide) bonds|molecular_function	GO:0030196|cyanide hydratase activity|molecular_function
52	R19_8369	17	10	5	27	6	20	12	1.23077	1.66667	Pfs, NB-ARC and TPR domain	GO:0003824|catalytic activity|molecular_function	GO:0008152|metabolic process|biological_process
52	R19_8479	17	10	5	27	6	20	12	1.23077	1.66667	Pc13g00220	GO:0005871|kinesin complex|cellular_component	GO:0003777|microtubule motor activity|molecular_function
52	R19_1156	17	10	5	27	6	20	12	1.23077	1.66667	kinesin light chain,	GO:0003824|catalytic activity|molecular_function	GO:0032553|ribonucleotide binding|molecular_function																									PF13181.3|Tetratricopeptide repeat	PF13432.3|Tetratricopeptide repeat	PF01048.17|Phosphorylase superfamily
52	R19_1512	17	10	5	27	6	20	12	1.23077	1.66667	kinesin light chain 3	GO:0000166|nucleotide binding|molecular_function	GO:0016787|hydrolase activity|molecular_function
52	R19_8391	17	10	5	27	6	20	12	1.23077	1.66667	C2H2 type zinc finger domain	GO:0005871|kinesin complex|cellular_component	GO:0003676|nucleic acid binding|molecular_function
52	R19_7348	17	10	5	27	6	20	12	1.23077	1.66667	TPR domain	GO:0005488|binding|molecular_function	PF13374.3|Tetratricopeptide repeat
52	R19_8464	17	10	5	27	6	20	12	1.23077	1.66667	TPR domain	GO:0005871|kinesin complex|cellular_component	GO:0003676|nucleic acid binding|molecular_function																									PF13424.3|Tetratricopeptide repeat	PF13424.3|Tetratricopeptide repeat	PF13424.3|Tetratricopeptide repeat	PF13424.3|Tetratricopeptide repeat	PF13424.3|Tetratricopeptide repeat	PF13424.3|Tetratricopeptide repeat	PF13424.3|Tetratricopeptide repeat	PF13176.3|Tetratricopeptide repeat	PF13176.3|Tetratricopeptide repeat	PF13176.3|Tetratricopeptide repeat	PF13176.3|Tetratricopeptide repeat	PF13176.3|Tetratricopeptide repeat
52	R19_5003	17	10	5	27	6	20	12	1.23077	1.66667	tpr domain	GO:0016020|membrane|cellular_component	GO:0097159|organic cyclic compound binding|molecular_function
52	R19_3021	17	10	5	27	6	20	12	1.23077	1.66667	tpr domain	GO:0005488|binding|molecular_function	PF13374.3|Tetratricopeptide repeat
52	R19_5005	17	10	5	27	6	20	12	1.23077	1.66667
52	R19_9995	17	10	5	27	6	20	12	1.23077	1.66667	kinase subdomain-containing	GO:0003824|catalytic activity|molecular_function	GO:0008152|metabolic process|biological_process
52	R19_5843	17	10	5	27	6	20	12	1.23077	1.66667	kinase subdomain-containing	GO:0003824|catalytic activity|molecular_function	GO:0043531|ADP binding|molecular_function
52	R19_3411	17	10	5	27	6	20	12	1.23077	1.66667	kinesin light chain	GO:0005871|kinesin complex|cellular_component	GO:0016021|integral component of membrane|cellular_component
52	R19_8487	17	10	5	27	6	20	12	1.23077	1.66667	TPR domain	GO:0005488|binding|molecular_function	PF13424.3|Tetratricopeptide repeat
52	R19_5007	17	10	5	27	6	20	12	1.23077	1.66667	kinesin light chain	GO:0005622|intracellular|cellular_component	GO:0016021|integral component of membrane|cellular_component
52	R19_3558	17	10	5	27	6	20	12	1.23077	1.66667	Kif17 kinesin	GO:0003824|catalytic activity|molecular_function	GO:0043167|ion binding|molecular_function
52	R19_5008	17	10	5	27	6	20	12	1.23077	1.66667	PF13424.3|Tetratricopeptide repeat	PF13374.3|Tetratricopeptide repeat	PF13374.3|Tetratricopeptide repeat
52	R19_5019	17	10	5	27	6	20	12	1.23077	1.66667	PF13374.3|Tetratricopeptide repeat
52	R19_8486	17	10	5	27	6	20	12	1.23077	1.66667	Inversin O89019	GO:0005871|kinesin complex|cellular_component	GO:0003777|microtubule motor activity|molecular_function
52	R19_8489	17	10	5	27	6	20	12	1.23077	1.66667	Pc13g00660	GO:0005871|kinesin complex|cellular_component	GO:0003777|microtubule motor activity|molecular_function
212	R19_8193	5	7	1	7	5	5	3	0.8	1.66667	3-beta-hydroxysteroid dehydrogenase	GO:0016491|oxidoreductase activity|molecular_function	GO:0055114|oxidation-reduction process|biological_process
212	R19_8183	5	7	1	7	5	5	3	0.8	1.66667	15-hydroxyprostaglandin dehydrogenase	GO:0016491|oxidoreductase activity|molecular_function	GO:0055114|oxidation-reduction process|biological_process
212	R19_36	5	7	1	7	5	5	3	0.8	1.66667	3-hydroxyacyl- dehydrogenase,	GO:0016491|oxidoreductase activity|molecular_function	GO:0055114|oxidation-reduction process|biological_process
212	R19_7440	5	7	1	7	5	5	3	0.8	1.66667	Amino acid transporter,	GO:0071627|integral component of fungal-type vacuolar membrane|cellular_component	GO:0005290|L-histidine transmembrane transporter activity|molecular_function
212	R19_4532	5	7	1	7	5	5	3	0.8	1.66667	short chain dehydrogenase reductase family oxidoreductase	GO:0016021|integral component of membrane|cellular_component	GO:0004222|metalloendopeptidase activity|molecular_function
159	R19_2954	9	7	5	6	6	5	3	0.606061	1.66667	DEAD DEAH box helicase,	GO:0005829|cytosol|cellular_component	GO:0003676|nucleic acid binding|molecular_function
159	R19_5450	9	7	5	6	6	5	3	0.606061	1.66667	pre-mRNA splicing helicase,	GO:0005681|spliceosomal complex|cellular_component	GO:0005682|U5 snRNP|cellular_component
159	R19_5455	9	7	5	6	6	5	3	0.606061	1.66667	Xylosidase arabinosidase	GO:0009044|xylan 1,4-beta-xylosidase activity|molecular_function	GO:0005975|carbohydrate metabolic process|biological_process
159	R19_9231	9	7	5	6	6	5	3	0.606061	1.66667
159	R19_3715	9	7	5	6	6	5	3	0.606061	1.66667	secreted dipeptidyl peptidase	GO:0005576|extracellular region|cellular_component	GO:0016021|integral component of membrane|cellular_component
112	R19_1494	13	4	10	11	5	5	3	0.465116	1.66667	PF00004.26|ATPase family associated with various cellular activities (AAA)
112	R19_578	13	4	10	11	5	5	3	0.465116	1.66667	AAA family ATPase,	GO:0005524|ATP binding|molecular_function	GO:0016787|hydrolase activity|molecular_function
112	R19_3215	13	4	10	11	5	5	3	0.465116	1.66667	AAA+ ATPase domain	GO:0005524|ATP binding|molecular_function	PF00004.26|ATPase family associated with various cellular activities (AAA)
112	R19_10519	13	4	10	11	5	5	3	0.465116	1.66667	AAA family ATPase	GO:0005524|ATP binding|molecular_function	GO:0016787|hydrolase activity|molecular_function
112	R19_2259	13	4	10	11	5	5	3	0.465116	1.66667	aaa family ATPase	GO:0000166|nucleotide binding|molecular_function	PF00004.26|ATPase family associated with various cellular activities (AAA)
184	R19_8290	4	7	3	6	3	8	5	1.41304	1.6	alcohol dehydrogenase	GO:0005794|Golgi apparatus|cellular_component	GO:0008270|zinc ion binding|molecular_function
184	R19_9876	4	7	3	6	3	8	5	1.41304	1.6	NAD-dependent aldehyde dehydrogenase	GO:0005794|Golgi apparatus|cellular_component	GO:0008270|zinc ion binding|molecular_function
184	R19_9356	4	7	3	6	3	8	5	1.41304	1.6	alcohol dehydrogenase	GO:0008270|zinc ion binding|molecular_function	GO:0018467|formaldehyde dehydrogenase activity|molecular_function
184	R19_4952	4	7	3	6	3	8	5	1.41304	1.6	alcohol dehydrogenase	GO:0008270|zinc ion binding|molecular_function	GO:0018467|formaldehyde dehydrogenase activity|molecular_function
184	R19_5824	4	7	3	6	3	8	5	1.41304	1.6	alcohol dehydrogenase	GO:0008270|zinc ion binding|molecular_function	GO:0016491|oxidoreductase activity|molecular_function
184	R19_4304	4	7	3	6	3	8	5	1.41304	1.6	alcohol dehydrogenase	GO:0008270|zinc ion binding|molecular_function	GO:0016491|oxidoreductase activity|molecular_function
184	R19_8175	4	7	3	6	3	8	5	1.41304	1.6	branched-chain amino acid aminotransferase	GO:0004084|branched-chain-amino-acid transaminase activity|molecular_function	GO:0016829|lyase activity|molecular_function
184	R19_9878	4	7	3	6	3	8	5	1.41304	1.6	branched-chain amino acid aminotransferase	GO:0005759|mitochondrial matrix|cellular_component	GO:0005829|cytosol|cellular_component
168	R19_2398	4	4	3	8	6	8	5	1.3	1.6	sugar transporter	GO:0016021|integral component of membrane|cellular_component	GO:0022857|transmembrane transporter activity|molecular_function
168	R19_3441	4	4	3	8	6	8	5	1.3	1.6	sugar transporter,	GO:0016021|integral component of membrane|cellular_component	GO:0008643|carbohydrate transport|biological_process
168	R19_8957	4	4	3	8	6	8	5	1.3	1.6	sugar transporter	GO:0005783|endoplasmic reticulum|cellular_component	GO:0016021|integral component of membrane|cellular_component
168	R19_10181	4	4	3	8	6	8	5	1.3	1.6	sugar transporter,	GO:0016020|membrane|cellular_component	GO:0044765|single-organism transport|biological_process
168	R19_8994	4	4	3	8	6	8	5	1.3	1.6	glucose transporter,	GO:0016021|integral component of membrane|cellular_component	GO:0005506|iron ion binding|molecular_function
168	R19_8009	4	4	3	8	6	8	5	1.3	1.6	membrane transporter	GO:0016021|integral component of membrane|cellular_component	GO:0055085|transmembrane transport|biological_process
168	R19_6206	4	4	3	8	6	8	5	1.3	1.6	sugar transporter,	GO:0016020|membrane|cellular_component	GO:0044765|single-organism transport|biological_process
168	R19_5700	4	4	3	8	6	8	5	1.3	1.6	PF00083.21|Sugar (and other) transporter	PF07690.13|Major Facilitator Superfamily
144	R19_8367	7	6	4	8	6	8	5	1.04839	1.6	peroxisomal copper amine oxidase	GO:0005507|copper ion binding|molecular_function	GO:0008131|primary amine oxidase activity|molecular_function
144	R19_10310	7	6	4	8	6	8	5	1.04839	1.6	peroxisomal copper amine oxidase	GO:0005507|copper ion binding|molecular_function	GO:0008131|primary amine oxidase activity|molecular_function
144	R19_4287	7	6	4	8	6	8	5	1.04839	1.6	Copper amine oxidase 1	GO:0016491|oxidoreductase activity|molecular_function	GO:0046872|metal ion binding|molecular_function
144	R19_4535	7	6	4	8	6	8	5	1.04839	1.6	Copper amine oxidase	GO:0005507|copper ion binding|molecular_function	GO:0008131|primary amine oxidase activity|molecular_function
144	R19_3527	7	6	4	8	6	8	5	1.04839	1.6	Copper amine oxidase	GO:0005507|copper ion binding|molecular_function	GO:0008131|primary amine oxidase activity|molecular_function
144	R19_8852	7	6	4	8	6	8	5	1.04839	1.6	Copper amine oxidase	GO:0005507|copper ion binding|molecular_function	GO:0008131|primary amine oxidase activity|molecular_function
144	R19_9320	7	6	4	8	6	8	5	1.04839	1.6	copper amine oxidase	GO:0005507|copper ion binding|molecular_function	GO:0008131|primary amine oxidase activity|molecular_function
144	R19_5893	7	6	4	8	6	8	5	1.04839	1.6	copper amine oxidase,	GO:0070263|external side of fungal-type cell wall|cellular_component	GO:0005507|copper ion binding|molecular_function
120	R19_5386	5	8	6	9	7	8	5	0.928571	1.6	hexose transporter	GO:0016021|integral component of membrane|cellular_component	GO:0022891|substrate-specific transmembrane transporter activity|molecular_function
120	R19_6692	5	8	6	9	7	8	5	0.928571	1.6	lactose permease	GO:0016021|integral component of membrane|cellular_component	GO:0022857|transmembrane transporter activity|molecular_function
120	R19_1070	5	8	6	9	7	8	5	0.928571	1.6	hexose transporter	GO:0016020|membrane|cellular_component	GO:0022857|transmembrane transporter activity|molecular_function
120	R19_2660	5	8	6	9	7	8	5	0.928571	1.6	FAD binding domain	GO:0016021|integral component of membrane|cellular_component	GO:0004497|monooxygenase activity|molecular_function
120	R19_439	5	8	6	9	7	8	5	0.928571	1.6	General substrate transporter	GO:0016021|integral component of membrane|cellular_component	GO:0022891|substrate-specific transmembrane transporter activity|molecular_function
120	R19_6927	5	8	6	9	7	8	5	0.928571	1.6	hexose transporter	GO:0016021|integral component of membrane|cellular_component	GO:0022891|substrate-specific transmembrane transporter activity|molecular_function
120	R19_10	5	8	6	9	7	8	5	0.928571	1.6	sugar transporter	GO:0005887|integral component of plasma membrane|cellular_component	GO:0005351|sugar:proton symporter activity|molecular_function
120	R19_2662	5	8	6	9	7	8	5	0.928571	1.6	NAD binding Rossmann fold oxidoreductase,	GO:0016491|oxidoreductase activity|molecular_function	GO:0055114|oxidation-reduction process|biological_process
91	R19_8014	12	6	4	15	9	8	5	0.706522	1.6
91	R19_8158	12	6	4	15	9	8	5	0.706522	1.6	PF01476.17|LysM domain	PF01476.17|LysM domain
91	R19_6184	12	6	4	15	9	8	5	0.706522	1.6	carbohydrate-binding module family 50	GO:0009987|cellular process|biological_process	PF01476.17|LysM domain
91	R19_5240	12	6	4	15	9	8	5	0.706522	1.6	PF01476.17|LysM domain
91	R19_9748	12	6	4	15	9	8	5	0.706522	1.6	domain ,	GO:0016787|hydrolase activity|molecular_function	PF01476.17|LysM domain
91	R19_5437	12	6	4	15	9	8	5	0.706522	1.6	PF01476.17|LysM domain	PF01476.17|LysM domain
91	R19_167	12	6	4	15	9	8	5	0.706522	1.6	PF01476.17|LysM domain
91	R19_4053	12	6	4	15	9	8	5	0.706522	1.6	PF01476.17|LysM domain
92	R19_8292	10	6	5	12	7	11	7	1.125	1.57143	alpha-ketoglutarate-dependent sulfonate dioxygenase	GO:0051213|dioxygenase activity|molecular_function	GO:0055114|oxidation-reduction process|biological_process
92	R19_1495	10	6	5	12	7	11	7	1.125	1.57143	alpha-ketoglutarate-dependent taurine dioxygenase	GO:0051213|dioxygenase activity|molecular_function	GO:0055114|oxidation-reduction process|biological_process
92	R19_6696	10	6	5	12	7	11	7	1.125	1.57143	taurine dioxygenase	GO:0000907|sulfonate dioxygenase activity|molecular_function	GO:0000908|taurine dioxygenase activity|molecular_function
92	R19_699	10	6	5	12	7	11	7	1.125	1.57143	family taurine dioxygenase,	GO:0051213|dioxygenase activity|molecular_function	GO:0055114|oxidation-reduction process|biological_process
92	R19_10477	10	6	5	12	7	11	7	1.125	1.57143	Alpha-ketoglutarate-dependent taurine dioxygenase	GO:0000908|taurine dioxygenase activity|molecular_function	GO:0055114|oxidation-reduction process|biological_process
92	R19_4823	10	6	5	12	7	11	7	1.125	1.57143	family taurine dioxygenase,	GO:0051213|dioxygenase activity|molecular_function	GO:0055114|oxidation-reduction process|biological_process
92	R19_5199	10	6	5	12	7	11	7	1.125	1.57143	Alpha-ketoglutarate-dependent taurine dioxygenase	GO:0000907|sulfonate dioxygenase activity|molecular_function	GO:0000908|taurine dioxygenase activity|molecular_function
92	R19_7268	10	6	5	12	7	11	7	1.125	1.57143	alpha-ketoglutarate-dependent taurine dioxygenase	GO:0016020|membrane|cellular_component	GO:0051213|dioxygenase activity|molecular_function
92	R19_7266	10	6	5	12	7	11	7	1.125	1.57143	alpha-ketoglutarate-dependent taurine dioxygenase	GO:0016021|integral component of membrane|cellular_component	GO:0051213|dioxygenase activity|molecular_function
92	R19_10163	10	6	5	12	7	11	7	1.125	1.57143	Taurine catabolism dioxygenase	GO:0051213|dioxygenase activity|molecular_function	GO:0055114|oxidation-reduction process|biological_process
92	R19_9516	10	6	5	12	7	11	7	1.125	1.57143	Taurine catabolism dioxygenase	GO:0051213|dioxygenase activity|molecular_function	GO:0055114|oxidation-reduction process|biological_process
68	R19_7392	13	12	9	15	6	17	11	1.27273	1.54545	Conidial pigment biosynthesis 1,3,6,8-tetrahydroxynaphthalene reductase Arp2	GO:0005622|intracellular|cellular_component	GO:0047039|tetrahydroxynaphthalene reductase activity|molecular_function
68	R19_319	13	12	9	15	6	17	11	1.27273	1.54545	3-oxoacyl-[acyl-carrier ] reductase	GO:0004316|3-oxoacyl-[acyl-carrier-protein] reductase (NADPH) activity|molecular_function	GO:0055114|oxidation-reduction process|biological_process
68	R19_9308	13	12	9	15	6	17	11	1.27273	1.54545	short-chain dehydrogenase,	GO:0016491|oxidoreductase activity|molecular_function	GO:0055114|oxidation-reduction process|biological_process
68	R19_7524	13	12	9	15	6	17	11	1.27273	1.54545	3-ketoacyl-acyl carrier reductase,	GO:0004316|3-oxoacyl-[acyl-carrier-protein] reductase (NADPH) activity|molecular_function	GO:0055114|oxidation-reduction process|biological_process
68	R19_1615	13	12	9	15	6	17	11	1.27273	1.54545	short chain dehydrogenase	GO:0016491|oxidoreductase activity|molecular_function	GO:0055114|oxidation-reduction process|biological_process
68	R19_8096	13	12	9	15	6	17	11	1.27273	1.54545	short-chain dehydrogenase,	GO:0008152|metabolic process|biological_process	PF13561.3|Enoyl-(Acyl carrier protein) reductase
68	R19_1335	13	12	9	15	6	17	11	1.27273	1.54545	NADP-dependent L-serine L-allo-threonine dehydrogenase ydfG	GO:0005634|nucleus|cellular_component	GO:0005840|ribosome|cellular_component
68	R19_303	13	12	9	15	6	17	11	1.27273	1.54545	short-chain dehydrogenase	GO:0016491|oxidoreductase activity|molecular_function	GO:0055114|oxidation-reduction process|biological_process
68	R19_2317	13	12	9	15	6	17	11	1.27273	1.54545	oxidoreductase, short-chain dehydrogenase reductase family	GO:0016491|oxidoreductase activity|molecular_function	GO:0055114|oxidation-reduction process|biological_process
68	R19_8922	13	12	9	15	6	17	11	1.27273	1.54545	short chain dehydrogenase reductase family	GO:0016491|oxidoreductase activity|molecular_function	GO:0055114|oxidation-reduction process|biological_process
68	R19_3912	13	12	9	15	6	17	11	1.27273	1.54545	Peroxisomal multifunctional beta-oxidation (MFP),	GO:0003857|3-hydroxyacyl-CoA dehydrogenase activity|molecular_function	GO:0004300|enoyl-CoA hydratase activity|molecular_function
68	R19_5169	13	12	9	15	6	17	11	1.27273	1.54545	short chain dehydrogenase oxidoreductase,	GO:0016491|oxidoreductase activity|molecular_function	GO:0055114|oxidation-reduction process|biological_process
68	R19_983	13	12	9	15	6	17	11	1.27273	1.54545	nad-p-binding	GO:0016491|oxidoreductase activity|molecular_function	GO:0055114|oxidation-reduction process|biological_process
68	R19_6676	13	12	9	15	6	17	11	1.27273	1.54545	nad-p-binding	GO:0016491|oxidoreductase activity|molecular_function	GO:0055114|oxidation-reduction process|biological_process
68	R19_8403	13	12	9	15	6	17	11	1.27273	1.54545	Short-chain dehydrogenase reductase SDR	GO:0016491|oxidoreductase activity|molecular_function	GO:0055114|oxidation-reduction process|biological_process
68	R19_5058	13	12	9	15	6	17	11	1.27273	1.54545	short-chain dehydrogenase reductase sdr	GO:0008152|metabolic process|biological_process	PF13561.3|Enoyl-(Acyl carrier protein) reductase
68	R19_1957	13	12	9	15	6	17	11	1.27273	1.54545	short-chain dehydrogenase	GO:0005634|nucleus|cellular_component	GO:0005829|cytosol|cellular_component
1624	R19_2	1	0	0	2	1	3	2	3.125	1.5	PF01965.21|DJ-1/PfpI family
1624	R19_4722	1	0	0	2	1	3	2	3.125	1.5	PF01965.21|DJ-1/PfpI family
1624	R19_5928	1	0	0	2	1	3	2	3.125	1.5	PF01965.21|DJ-1/PfpI family
1698	R19_12	1	1	1	1	0	3	2	3.125	1.5	terpene cyclase	GO:0000287|magnesium ion binding|molecular_function	GO:0010333|terpene synthase activity|molecular_function
1698	R19_1269	1	1	1	1	0	3	2	3.125	1.5	terpene synthase	GO:0000287|magnesium ion binding|molecular_function	GO:0010333|terpene synthase activity|molecular_function
1698	R19_14	1	1	1	1	0	3	2	3.125	1.5	terpene synthase metal binding domain	GO:0000287|magnesium ion binding|molecular_function	GO:0010333|terpene synthase activity|molecular_function
1486	R19_7274	0	1	1	3	0	3	2	2.5	1.5
1486	R19_7545	0	1	1	3	0	3	2	2.5	1.5
1486	R19_9604	0	1	1	3	0	3	2	2.5	1.5	serine threonine kinase	GO:0016301|kinase activity|molecular_function
1476	R19_7	1	2	0	1	1	3	2	2.5	1.5	alpha beta-hydrolase	GO:0004806|triglyceride lipase activity|molecular_function	GO:0006629|lipid metabolic process|biological_process
1476	R19_6024	1	2	0	1	1	3	2	2.5	1.5	triacylglycerol lipase precursor	GO:0004806|triglyceride lipase activity|molecular_function	GO:0006629|lipid metabolic process|biological_process
1476	R19_6	1	2	0	1	1	3	2	2.5	1.5
448	R19_6232	1	4	0	4	1	6	4	2.5	1.5	PF01042.18|Endoribonuclease L-PSP
448	R19_6274	1	4	0	4	1	6	4	2.5	1.5	l-psp endoribonuclease family	GO:0016021|integral component of membrane|cellular_component	GO:0005215|transporter activity|molecular_function
448	R19_6727	1	4	0	4	1	6	4	2.5	1.5	PF01042.18|Endoribonuclease L-PSP
448	R19_5615	1	4	0	4	1	6	4	2.5	1.5	PF01042.18|Endoribonuclease L-PSP
448	R19_8189	1	4	0	4	1	6	4	2.5	1.5	PF01042.18|Endoribonuclease L-PSP
448	R19_2001	1	4	0	4	1	6	4	2.5	1.5
1321	R19_10056	0	0	0	5	1	3	2	2.08333	1.5	PF12796.4|Ankyrin repeats (3 copies)	PF12796.4|Ankyrin repeats (3 copies)	PF12796.4|Ankyrin repeats (3 copies)
1321	R19_1629	0	0	0	5	1	3	2	2.08333	1.5
1321	R19_1632	0	0	0	5	1	3	2	2.08333	1.5
1317	R19_1864	1	1	1	2	1	3	2	2.08333	1.5	haloacid dehalogenase, type II	GO:0018784|(S)-2-haloacid dehalogenase activity|molecular_function	GO:0008152|metabolic process|biological_process
1317	R19_3449	1	1	1	2	1	3	2	2.08333	1.5	haloalkanoic acid dehalogenase,	GO:0018784|(S)-2-haloacid dehalogenase activity|molecular_function	GO:0008152|metabolic process|biological_process
1317	R19_956	1	1	1	2	1	3	2	2.08333	1.5	haloacid dehalogenase, type II	GO:0016787|hydrolase activity|molecular_function	GO:0008152|metabolic process|biological_process
356	R19_6944	3	2	1	5	2	6	4	1.92308	1.5	phosphoglycerate mutase	GO:0003824|catalytic activity|molecular_function	GO:0008152|metabolic process|biological_process
356	R19_3239	3	2	1	5	2	6	4	1.92308	1.5	phosphoglycerate mutase family	GO:0005829|cytosol|cellular_component	GO:0050278|sedoheptulose-bisphosphatase activity|molecular_function
356	R19_506	3	2	1	5	2	6	4	1.92308	1.5	phosphoglycerate mutase family	GO:0016020|membrane|cellular_component	PF00300.19|Histidine phosphatase superfamily (branch 1)
356	R19_4152	3	2	1	5	2	6	4	1.92308	1.5	PF00300.19|Histidine phosphatase superfamily (branch 1)
356	R19_1466	3	2	1	5	2	6	4	1.92308	1.5	PF00300.19|Histidine phosphatase superfamily (branch 1)	PF00300.19|Histidine phosphatase superfamily (branch 1)
356	R19_4868	3	2	1	5	2	6	4	1.92308	1.5	PF00300.19|Histidine phosphatase superfamily (branch 1)
1117	R19_5219	2	1	1	2	1	3	2	1.78571	1.5	C6 transcription factor (OTam),	GO:0005634|nucleus|cellular_component	GO:0000981|RNA polymerase II transcription factor activity, sequence-specific DNA binding|molecular_function
1117	R19_7974	2	1	1	2	1	3	2	1.78571	1.5	transcriptional activator DAL81	GO:0005488|binding|molecular_function	PF04082.15|Fungal specific transcription factor domain
1117	R19_374	2	1	1	2	1	3	2	1.78571	1.5	PF04082.15|Fungal specific transcription factor domain
954	R19_8192	2	1	1	2	2	3	2	1.5625	1.5	unnamed protein product	GO:0016020|membrane|cellular_component
954	R19_4380	2	1	1	2	2	3	2	1.5625	1.5	PTH11-type GPCR	GO:0016020|membrane|cellular_component
954	R19_1860	2	1	1	2	2	3	2	1.5625	1.5	Integral membrane ,	GO:0016021|integral component of membrane|cellular_component
1026	R19_8313	1	1	2	3	1	3	2	1.5625	1.5
1026	R19_10102	1	1	2	3	1	3	2	1.5625	1.5
1026	R19_5634	1	1	2	3	1	3	2	1.5625	1.5
1012	R19_5059	1	1	1	3	2	3	2	1.5625	1.5	l-asparaginase	GO:0004067|asparaginase activity|molecular_function	GO:0006528|asparagine metabolic process|biological_process
1012	R19_4056	1	1	1	3	2	3	2	1.5625	1.5	L-asparaginase	GO:0006520|cellular amino acid metabolic process|biological_process	PF00710.17|Asparaginase, N-terminal
1012	R19_5096	1	1	1	3	2	3	2	1.5625	1.5	L-asparaginase	GO:0004067|asparaginase activity|molecular_function	GO:0006528|asparagine metabolic process|biological_process
989	R19_6872	2	2	1	2	1	3	2	1.5625	1.5	haloacid dehalogenase, type II	GO:0019120|hydrolase activity, acting on acid halide bonds, in C-halide compounds|molecular_function	GO:0008152|metabolic process|biological_process
989	R19_3856	2	2	1	2	1	3	2	1.5625	1.5	Haloacid dehalogenase, type II	GO:0019120|hydrolase activity, acting on acid halide bonds, in C-halide compounds|molecular_function	GO:0008152|metabolic process|biological_process
989	R19_10243	2	2	1	2	1	3	2	1.5625	1.5	haloacid dehalogenase, type II	GO:0019120|hydrolase activity, acting on acid halide bonds, in C-halide compounds|molecular_function	GO:0008152|metabolic process|biological_process
946	R19_3891	3	1	1	2	1	3	2	1.5625	1.5	nonribosomal siderophore peptide synthase	GO:0016874|ligase activity|molecular_function	GO:0031177|phosphopantetheine binding|molecular_function
946	R19_8620	3	1	1	2	1	3	2	1.5625	1.5	nonribosomal siderophore peptide synthase	GO:0003824|catalytic activity|molecular_function	GO:0006879|cellular iron ion homeostasis|biological_process
946	R19_1543	3	1	1	2	1	3	2	1.5625	1.5	phenylacetyl- ligase,	GO:0003824|catalytic activity|molecular_function	GO:0008152|metabolic process|biological_process
270	R19_850	3	4	3	6	2	6	4	1.38889	1.5	3-hydroxyacyl- dehyrogenase	GO:0003857|3-hydroxyacyl-CoA dehydrogenase activity|molecular_function	GO:0006631|fatty acid metabolic process|biological_process
270	R19_10093	3	4	3	6	2	6	4	1.38889	1.5	3-hydroxyacyl- dehydrogenase, NAD binding domain,	GO:0003857|3-hydroxyacyl-CoA dehydrogenase activity|molecular_function	GO:0006631|fatty acid metabolic process|biological_process
270	R19_9667	3	4	3	6	2	6	4	1.38889	1.5	3-hydroxyacyl- dehydrogenase, NAD binding domain,	GO:0003857|3-hydroxyacyl-CoA dehydrogenase activity|molecular_function	GO:0046872|metal ion binding|molecular_function
270	R19_6433	3	4	3	6	2	6	4	1.38889	1.5	3-hydroxyacyl- dehydrogenase,	GO:0003857|3-hydroxyacyl-CoA dehydrogenase activity|molecular_function	GO:0070403|NAD+ binding|molecular_function
270	R19_463	3	4	3	6	2	6	4	1.38889	1.5
270	R19_5134	3	4	3	6	2	6	4	1.38889	1.5	3-hydroxyacyl- dehyrogenase,	GO:0003857|3-hydroxyacyl-CoA dehydrogenase activity|molecular_function	GO:0070403|NAD+ binding|molecular_function
818	R19_9854	2	2	1	3	1	3	2	1.38889	1.5	enoyl- hydratase isomerase family	GO:0003859|3-hydroxybutyryl-CoA dehydratase activity|molecular_function	GO:0016853|isomerase activity|molecular_function
818	R19_2926	2	2	1	3	1	3	2	1.38889	1.5	enoyl- hydratase isomerase family	GO:0003859|3-hydroxybutyryl-CoA dehydratase activity|molecular_function	GO:0016853|isomerase activity|molecular_function
818	R19_3717	2	2	1	3	1	3	2	1.38889	1.5	enoyl- hydratase isomerase family	GO:0016836|hydro-lyase activity|molecular_function	PF00378.17|Enoyl-CoA hydratase/isomerase
931	R19_6785	2	1	1	4	1	3	2	1.38889	1.5	PF06792.8|Uncharacterised protein family (UPF0261)	PF12903.4|Protein of unknown function (DUF3830)
931	R19_3836	2	1	1	4	1	3	2	1.38889	1.5	PF06792.8|Uncharacterised protein family (UPF0261)
931	R19_6639	2	1	1	4	1	3	2	1.38889	1.5	PF12903.4|Protein of unknown function (DUF3830)
888	R19_9165	2	2	1	2	2	3	2	1.38889	1.5	glycoside hydrolase family 51	GO:0046556|alpha-L-arabinofuranosidase activity|molecular_function	GO:0046373|L-arabinose metabolic process|biological_process
888	R19_5847	2	2	1	2	2	3	2	1.38889	1.5	alpha-L-arabinofuranosidase A	GO:0005576|extracellular region|cellular_component	GO:0046556|alpha-L-arabinofuranosidase activity|molecular_function
888	R19_4052	2	2	1	2	2	3	2	1.38889	1.5	alpha-N-arabinofuranosidase A precursor	GO:0046556|alpha-L-arabinofuranosidase activity|molecular_function	GO:0046373|L-arabinose metabolic process|biological_process
836	R19_3802	2	1	1	3	2	3	2	1.38889	1.5	peptidase family m20	GO:0016787|hydrolase activity|molecular_function	GO:0008152|metabolic process|biological_process
836	R19_2056	2	1	1	3	2	3	2	1.38889	1.5	Peptidase,	GO:0004794|L-threonine ammonia-lyase activity|molecular_function	GO:0008237|metallopeptidase activity|molecular_function
836	R19_10153	2	1	1	3	2	3	2	1.38889	1.5	peptidase,	GO:0005576|extracellular region|cellular_component	GO:0004180|carboxypeptidase activity|molecular_function
843	R19_8890	3	1	1	3	1	3	2	1.38889	1.5	alpha-ketoglutarate dependent xanthine dioxygenase	GO:0005634|nucleus|cellular_component	GO:0005829|cytosol|cellular_component
843	R19_9642	3	1	1	3	1	3	2	1.38889	1.5	alpha-ketoglutarate dependent xanthine dioxygenase	GO:0005634|nucleus|cellular_component	GO:0005829|cytosol|cellular_component
843	R19_9620	3	1	1	3	1	3	2	1.38889	1.5	alpha-ketoglutarate dependent xanthine dioxygenase	GO:0051213|dioxygenase activity|molecular_function	GO:0055114|oxidation-reduction process|biological_process
255	R19_6882	5	1	3	4	6	6	4	1.31579	1.5	alpha-1,3-glucanase mutanase	GO:0016787|hydrolase activity|molecular_function	PF03659.11|Glycosyl hydrolase family 71
255	R19_3651	5	1	3	4	6	6	4	1.31579	1.5	alpha-1,3-glucanase mutanase	GO:0016787|hydrolase activity|molecular_function	GO:0008152|metabolic process|biological_process
255	R19_6119	5	1	3	4	6	6	4	1.31579	1.5	Extracellular alpha-1,3-glucanase mutanase,	GO:0016787|hydrolase activity|molecular_function	GO:0008152|metabolic process|biological_process
255	R19_8141	5	1	3	4	6	6	4	1.31579	1.5	Glycoside hydrolase, family 71	GO:0008237|metallopeptidase activity|molecular_function	GO:0016798|hydrolase activity, acting on glycosyl bonds|molecular_function
255	R19_8143	5	1	3	4	6	6	4	1.31579	1.5	glycosyl hydrolase family 71	GO:0016021|integral component of membrane|cellular_component	GO:0008237|metallopeptidase activity|molecular_function
255	R19_3653	5	1	3	4	6	6	4	1.31579	1.5	alpha-1,3-glucanase mutanase,	GO:0016787|hydrolase activity|molecular_function	GO:0008152|metabolic process|biological_process
248	R19_2328	3	3	5	4	4	6	4	1.31579	1.5	fungal specific transcription factor domain	GO:0005634|nucleus|cellular_component	GO:0016021|integral component of membrane|cellular_component
248	R19_4025	3	3	5	4	4	6	4	1.31579	1.5	PF04082.15|Fungal specific transcription factor domain	PF00172.15|Fungal Zn(2)-Cys(6) binuclear cluster domain
248	R19_2265	3	3	5	4	4	6	4	1.31579	1.5	C6 transcription factor,	GO:0005634|nucleus|cellular_component	GO:0016021|integral component of membrane|cellular_component
248	R19_8286	3	3	5	4	4	6	4	1.31579	1.5	fungal specific transcription factor domain	GO:0005634|nucleus|cellular_component	GO:0000981|RNA polymerase II transcription factor activity, sequence-specific DNA binding|molecular_function
248	R19_7211	3	3	5	4	4	6	4	1.31579	1.5	fungal specific transcription factor domain	GO:0005634|nucleus|cellular_component	GO:0003677|DNA binding|molecular_function
248	R19_7237	3	3	5	4	4	6	4	1.31579	1.5	fungal specific transcription factor,	GO:0005634|nucleus|cellular_component	GO:0003677|DNA binding|molecular_function
740	R19_1664	1	2	2	3	2	3	2	1.25	1.5	AMID-like mitochondrial oxidoreductase,	GO:0016491|oxidoreductase activity|molecular_function	GO:0055114|oxidation-reduction process|biological_process
740	R19_8257	1	2	2	3	2	3	2	1.25	1.5	amid-like mitochondrial	GO:0016020|membrane|cellular_component	GO:0016491|oxidoreductase activity|molecular_function
740	R19_7325	1	2	2	3	2	3	2	1.25	1.5	PF07992.11|Pyridine nucleotide-disulphide oxidoreductase	PF00070.24|Pyridine nucleotide-disulphide oxidoreductase
741	R19_7118	3	3	1	2	1	3	2	1.25	1.5	PF09994.6|Uncharacterized alpha/beta hydrolase domain (DUF2235)
741	R19_2744	3	3	1	2	1	3	2	1.25	1.5	PF09994.6|Uncharacterized alpha/beta hydrolase domain (DUF2235)
741	R19_1477	3	3	1	2	1	3	2	1.25	1.5	PF11951.5|Fungal specific transcription factor domain
762	R19_3240	1	2	2	3	2	3	2	1.25	1.5	PF02746.13|Mandelate racemase / muconate lactonizing enzyme, N-terminal domain
762	R19_3247	1	2	2	3	2	3	2	1.25	1.5
762	R19_3057	1	2	2	3	2	3	2	1.25	1.5	Mandelate racemase muconate lactonizing enzyme family	GO:0008869|galactonate dehydratase activity|molecular_function	GO:0009063|cellular amino acid catabolic process|biological_process
766	R19_3937	1	1	2	4	2	3	2	1.25	1.5	gluconolactonase	GO:0050490|1,4-lactonase activity|molecular_function	GO:0008152|metabolic process|biological_process
766	R19_6370	1	1	2	4	2	3	2	1.25	1.5	gluconolactonase	GO:0016787|hydrolase activity|molecular_function	GO:0008152|metabolic process|biological_process
766	R19_1920	1	1	2	4	2	3	2	1.25	1.5	gluconolactonase	GO:0016020|membrane|cellular_component	GO:0016787|hydrolase activity|molecular_function
710	R19_8103	2	3	2	1	2	3	2	1.25	1.5	NTF2 and RRM domain	GO:0005829|cytosol|cellular_component	GO:0000166|nucleotide binding|molecular_function
710	R19_6375	2	3	2	1	2	3	2	1.25	1.5	Nuclear transport factor 2	GO:0005635|nuclear envelope|cellular_component	GO:0005829|cytosol|cellular_component
710	R19_344	2	3	2	1	2	3	2	1.25	1.5	nuclear transport factor 2	GO:0005622|intracellular|cellular_component	GO:0006810|transport|biological_process
735	R19_6029	3	2	1	2	2	3	2	1.25	1.5	Monoacylglycerol lipase ABHD12	GO:0016021|integral component of membrane|cellular_component
735	R19_8199	3	2	1	2	2	3	2	1.25	1.5
735	R19_6035	3	2	1	2	2	3	2	1.25	1.5	Monoacylglycerol lipase ABHD12	GO:0016021|integral component of membrane|cellular_component
660	R19_9148	4	2	1	2	2	3	2	1.13636	1.5	related to linoleate diol synthase	GO:0016810|hydrolase activity, acting on carbon-nitrogen (but not peptide) bonds|molecular_function	GO:0008152|metabolic process|biological_process
660	R19_9587	4	2	1	2	2	3	2	1.13636	1.5	Amidohydrolase	GO:0016810|hydrolase activity, acting on carbon-nitrogen (but not peptide) bonds|molecular_function	GO:0008152|metabolic process|biological_process
660	R19_10412	4	2	1	2	2	3	2	1.13636	1.5	amidohydrolase	GO:0016787|hydrolase activity|molecular_function	GO:0019239|deaminase activity|molecular_function
685	R19_8115	2	3	2	2	2	3	2	1.13636	1.5	DUF1772 domain	GO:0016020|membrane|cellular_component	PF08592.8|Domain of unknown function (DUF1772)
685	R19_9184	2	3	2	2	2	3	2	1.13636	1.5	C6 transcription factor	GO:0016021|integral component of membrane|cellular_component	PF08592.8|Domain of unknown function (DUF1772)
685	R19_2559	2	3	2	2	2	3	2	1.13636	1.5	Protein of unknown function DUF1772	GO:0016021|integral component of membrane|cellular_component	PF08592.8|Domain of unknown function (DUF1772)
652	R19_8911	1	3	2	3	2	3	2	1.13636	1.5	C6 transcription factor,	GO:0005634|nucleus|cellular_component	GO:0000981|RNA polymerase II transcription factor activity, sequence-specific DNA binding|molecular_function
652	R19_6703	1	3	2	3	2	3	2	1.13636	1.5	C6 transcription factor,	GO:0005634|nucleus|cellular_component	GO:0000981|RNA polymerase II transcription factor activity, sequence-specific DNA binding|molecular_function
652	R19_6110	1	3	2	3	2	3	2	1.13636	1.5	PF04082.15|Fungal specific transcription factor domain
671	R19_10338	2	3	1	2	3	3	2	1.13636	1.5	lysophospholipase carboxylesterase family	GO:0016787|hydrolase activity|molecular_function	GO:0008152|metabolic process|biological_process
671	R19_4690	2	3	1	2	3	3	2	1.13636	1.5	acyl- thioesterase 1,2,	GO:0016020|membrane|cellular_component	GO:0016787|hydrolase activity|molecular_function
671	R19_487	2	3	1	2	3	3	2	1.13636	1.5	acyl- thioesterase 1,2,	GO:0016787|hydrolase activity|molecular_function	GO:0008152|metabolic process|biological_process
215	R19_717	6	3	4	6	4	6	4	1.08696	1.5	PF00144.21|Beta-lactamase
215	R19_10238	6	3	4	6	4	6	4	1.08696	1.5	PF00144.21|Beta-lactamase
215	R19_7241	6	3	4	6	4	6	4	1.08696	1.5	PF00144.21|Beta-lactamase
215	R19_10239	6	3	4	6	4	6	4	1.08696	1.5	zn 2cys6 transcription factor	GO:0006355|regulation of transcription, DNA-templated|biological_process
215	R19_10241	6	3	4	6	4	6	4	1.08696	1.5	PF03795.11|YCII-related domain
215	R19_1166	6	3	4	6	4	6	4	1.08696	1.5	PF03795.11|YCII-related domain
630	R19_8093	2	3	2	3	2	3	2	1.04167	1.5	metallo-beta-lactamase domain ,	GO:0016787|hydrolase activity|molecular_function	GO:0036184|asperthecin biosynthetic process|biological_process
630	R19_4346	2	3	2	3	2	3	2	1.04167	1.5	metallo-beta-lactamase domain	GO:0016787|hydrolase activity|molecular_function	GO:0036184|asperthecin biosynthetic process|biological_process
630	R19_164	2	3	2	3	2	3	2	1.04167	1.5	metallo-beta-lactamase domain ,	GO:0016787|hydrolase activity|molecular_function	PF00753.24|Metallo-beta-lactamase superfamily
632	R19_9822	2	2	2	3	3	3	2	1.04167	1.5	Alcohol acetyltransferase	GO:0004026|alcohol O-acetyltransferase activity|molecular_function	GO:0006066|alcohol metabolic process|biological_process
632	R19_3454	2	2	2	3	3	3	2	1.04167	1.5	PF07247.9|Alcohol acetyltransferase
632	R19_9823	2	2	2	3	3	3	2	1.04167	1.5	Acyl- thioesterase 1	GO:0005634|nucleus|cellular_component	GO:0005829|cytosol|cellular_component
198	R19_10095	3	4	3	10	4	6	4	1.04167	1.5	C6 transcription factor,	GO:0005634|nucleus|cellular_component	GO:0000981|RNA polymerase II transcription factor activity, sequence-specific DNA binding|molecular_function
198	R19_9672	3	4	3	10	4	6	4	1.04167	1.5	C6 transcription factor,	GO:0005634|nucleus|cellular_component	GO:0000981|RNA polymerase II transcription factor activity, sequence-specific DNA binding|molecular_function
198	R19_9125	3	4	3	10	4	6	4	1.04167	1.5	C6 transcription factor (Ctf1B),	GO:0005634|nucleus|cellular_component	GO:0000981|RNA polymerase II transcription factor activity, sequence-specific DNA binding|molecular_function
198	R19_8992	3	4	3	10	4	6	4	1.04167	1.5	C6 transcription factor,	GO:0005634|nucleus|cellular_component	GO:0003677|DNA binding|molecular_function
198	R19_7021	3	4	3	10	4	6	4	1.04167	1.5	fungal specific transcription factor	GO:0005488|binding|molecular_function	PF00172.15|Fungal Zn(2)-Cys(6) binuclear cluster domain
198	R19_3608	3	4	3	10	4	6	4	1.04167	1.5	TPA: Zn(II)2Cys6 transcription factor (Eurofung)	GO:0005634|nucleus|cellular_component	GO:0000981|RNA polymerase II transcription factor activity, sequence-specific DNA binding|molecular_function
593	R19_2878	2	2	3	3	2	3	2	1.04167	1.5	Nuclear and cytoplasmic polyadenylated RNA-binding pub1	GO:0000932|cytoplasmic mRNA processing body|cellular_component	GO:0005685|U1 snRNP|cellular_component
593	R19_7861	2	2	3	3	2	3	2	1.04167	1.5	Splicing factor 3b subunit 4	GO:0030529|intracellular ribonucleoprotein complex|cellular_component	GO:0044428|nuclear part|cellular_component
593	R19_4276	2	2	3	3	2	3	2	1.04167	1.5	Polyadenylate-binding	GO:0005634|nucleus|cellular_component	GO:0005829|cytosol|cellular_component
592	R19_3181	2	2	2	4	2	3	2	1.04167	1.5	thiamine pyrophosphate enzyme,	GO:0000287|magnesium ion binding|molecular_function	GO:0016829|lyase activity|molecular_function
592	R19_5791	2	2	2	4	2	3	2	1.04167	1.5	acetolactate synthase	GO:0043169|cation binding|molecular_function	PF02776.15|Thiamine pyrophosphate enzyme, N-terminal TPP binding domain
592	R19_1045	2	2	2	4	2	3	2	1.04167	1.5	thiamine pyrophosphate enzyme,	GO:0000287|magnesium ion binding|molecular_function	GO:0003824|catalytic activity|molecular_function
594	R19_2318	2	2	2	3	3	3	2	1.04167	1.5	Two-component osmosensing histidine kinase (Bos1),	GO:0005622|intracellular|cellular_component	GO:0016021|integral component of membrane|cellular_component
594	R19_35	2	2	2	3	3	3	2	1.04167	1.5	sensor histidine kinase response regulator Sln1,	GO:0005622|intracellular|cellular_component	GO:0005886|plasma membrane|cellular_component
594	R19_4479	2	2	2	3	3	3	2	1.04167	1.5	two-component osmosensing histidine kinase (Bos1),	GO:0005622|intracellular|cellular_component	GO:0016021|integral component of membrane|cellular_component
628	R19_9351	1	3	2	3	3	3	2	1.04167	1.5	GNAT family acetyltransferase,	GO:0008080|N-acetyltransferase activity|molecular_function	GO:0008152|metabolic process|biological_process
628	R19_9576	1	3	2	3	3	3	2	1.04167	1.5	GNAT family acetyltransferase,	GO:0008080|N-acetyltransferase activity|molecular_function	GO:0008152|metabolic process|biological_process
628	R19_3107	1	3	2	3	3	3	2	1.04167	1.5	SPBc2 prophage-derived uncharacterized N-acetyltransferase	GO:0008080|N-acetyltransferase activity|molecular_function	GO:0008152|metabolic process|biological_process
601	R19_2068	3	2	2	3	2	3	2	1.04167	1.5	MFS transporter,	GO:0016021|integral component of membrane|cellular_component	GO:0055085|transmembrane transport|biological_process
601	R19_4910	3	2	2	3	2	3	2	1.04167	1.5	MFS transporter,	GO:0016021|integral component of membrane|cellular_component	GO:0016798|hydrolase activity, acting on glycosyl bonds|molecular_function
601	R19_78	3	2	2	3	2	3	2	1.04167	1.5
579	R19_3024	3	3	1	3	3	3	2	0.961538	1.5	Pyrroline-5-carboxylate reductase	GO:0005829|cytosol|cellular_component	GO:0016021|integral component of membrane|cellular_component
579	R19_3012	3	3	1	3	3	3	2	0.961538	1.5	Pyrroline-5-carboxylate reductase	GO:0016021|integral component of membrane|cellular_component	GO:0004735|pyrroline-5-carboxylate reductase activity|molecular_function
579	R19_3022	3	3	1	3	3	3	2	0.961538	1.5	Pyrroline-5-carboxylate reductase	GO:0016021|integral component of membrane|cellular_component	GO:0043231|intracellular membrane-bounded organelle|cellular_component
551	R19_8792	3	3	2	3	2	3	2	0.961538	1.5	Acetylornithine aminotransferase	GO:0005634|nucleus|cellular_component	GO:0005759|mitochondrial matrix|cellular_component
551	R19_8781	3	3	2	3	2	3	2	0.961538	1.5	Lipase,	GO:0016021|integral component of membrane|cellular_component	GO:0016787|hydrolase activity|molecular_function
551	R19_8793	3	3	2	3	2	3	2	0.961538	1.5	btn1	GO:0005774|vacuolar membrane|cellular_component	GO:0016021|integral component of membrane|cellular_component
569	R19_2908	3	3	2	3	2	3	2	0.961538	1.5	acetyltransferase, GNAT family family	GO:0008080|N-acetyltransferase activity|molecular_function	GO:0008152|metabolic process|biological_process
569	R19_2388	3	3	2	3	2	3	2	0.961538	1.5	Acetyltransferase, GNAT family	GO:0008080|N-acetyltransferase activity|molecular_function	GO:0008152|metabolic process|biological_process
569	R19_2912	3	3	2	3	2	3	2	0.961538	1.5
585	R19_4840	4	2	2	3	2	3	2	0.961538	1.5
585	R19_10518	4	2	2	3	2	3	2	0.961538	1.5	nucleoside-diphosphate-sugar epimerase,	GO:0003824|catalytic activity|molecular_function	GO:0050662|coenzyme binding|molecular_function
585	R19_4837	4	2	2	3	2	3	2	0.961538	1.5	nucleoside-diphosphate-sugar epimerase	GO:0003824|catalytic activity|molecular_function	GO:0050662|coenzyme binding|molecular_function
561	R19_7542	2	2	2	4	3	3	2	0.961538	1.5
561	R19_2582	2	2	2	4	3	3	2	0.961538	1.5	C6 transcription factor,	GO:0005634|nucleus|cellular_component	GO:0000981|RNA polymerase II transcription factor activity, sequence-specific DNA binding|molecular_function
561	R19_10547	2	2	2	4	3	3	2	0.961538	1.5
566	R19_7286	4	3	1	2	3	3	2	0.961538	1.5	endoplasmic reticulum-resident kdel	GO:0012505|endomembrane system|cellular_component	GO:0016021|integral component of membrane|cellular_component
566	R19_4109	4	3	1	2	3	3	2	0.961538	1.5	DUF821 domain	GO:0016021|integral component of membrane|cellular_component	PF05686.9|Glycosyl transferase family 90
566	R19_5733	4	3	1	2	3	3	2	0.961538	1.5	DUF821 domain	GO:0016021|integral component of membrane|cellular_component	PF05686.9|Glycosyl transferase family 90
542	R19_243	3	3	2	3	2	3	2	0.961538	1.5	mitochondrial carrier	GO:0016021|integral component of membrane|cellular_component	GO:0006810|transport|biological_process
542	R19_6790	3	3	2	3	2	3	2	0.961538	1.5	sulfide quinone reductase	GO:0005739|mitochondrion|cellular_component	GO:0016788|hydrolase activity, acting on ester bonds|molecular_function
542	R19_7609	3	3	2	3	2	3	2	0.961538	1.5	sulfide quinone reductase,	GO:0005739|mitochondrion|cellular_component	GO:0070224|sulfide:quinone oxidoreductase activity|molecular_function
549	R19_3652	2	3	3	2	3	3	2	0.961538	1.5	F-actin capping beta subunit	GO:0005634|nucleus|cellular_component	GO:0005829|cytosol|cellular_component
549	R19_3654	2	3	3	2	3	3	2	0.961538	1.5	HD superfamily hydrolase	GO:0008081|phosphoric diester hydrolase activity|molecular_function	GO:0046872|metal ion binding|molecular_function
549	R19_3649	2	3	3	2	3	3	2	0.961538	1.5	hypothetical protein PDIP_83530	GO:0016021|integral component of membrane|cellular_component
491	R19_755	4	2	2	4	2	3	2	0.892857	1.5	Actin cortical patch component,	GO:0005840|ribosome|cellular_component	GO:0015629|actin cytoskeleton|cellular_component
491	R19_758	4	2	2	4	2	3	2	0.892857	1.5	transcriptional co-activator (Hfi1 Ada1),	GO:0000124|SAGA complex|cellular_component	GO:0005671|Ada2/Gcn5/Ada3 transcription activator complex|cellular_component
491	R19_759	4	2	2	4	2	3	2	0.892857	1.5	mitochondrial 37S ribosomal RSM18	GO:0005763|mitochondrial small ribosomal subunit|cellular_component	GO:0016021|integral component of membrane|cellular_component
514	R19_7283	1	4	0	7	2	3	2	0.892857	1.5
514	R19_7321	1	4	0	7	2	3	2	0.892857	1.5
514	R19_7300	1	4	0	7	2	3	2	0.892857	1.5
486	R19_9293	3	4	2	4	1	3	2	0.892857	1.5	Gamma-glutamyltranspeptidase	GO:0000324|fungal-type vacuole|cellular_component	GO:0016021|integral component of membrane|cellular_component
486	R19_9294	3	4	2	4	1	3	2	0.892857	1.5	Pre-mRNA splicing factor,	GO:0003824|catalytic activity|molecular_function	GO:0006284|base-excision repair|biological_process
486	R19_9298	3	4	2	4	1	3	2	0.892857	1.5
485	R19_1542	2	4	2	4	2	3	2	0.892857	1.5	Peroxisomal AMP binding enzyme,	GO:0016021|integral component of membrane|cellular_component	GO:0016874|ligase activity|molecular_function
485	R19_5998	2	4	2	4	2	3	2	0.892857	1.5	AMP-binding enzyme,	GO:0016020|membrane|cellular_component	GO:0003824|catalytic activity|molecular_function
485	R19_1541	2	4	2	4	2	3	2	0.892857	1.5	Exocyst complex component exo84	GO:0000131|incipient cellular bud site|cellular_component	GO:0000145|exocyst|cellular_component
441	R19_6646	3	3	4	4	1	3	2	0.833333	1.5	C6 finger domain ,	GO:0005634|nucleus|cellular_component	GO:0016021|integral component of membrane|cellular_component
441	R19_5089	3	3	4	4	1	3	2	0.833333	1.5	C6 finger domain-containing	GO:0005634|nucleus|cellular_component	GO:0000981|RNA polymerase II transcription factor activity, sequence-specific DNA binding|molecular_function
441	R19_6647	3	3	4	4	1	3	2	0.833333	1.5	Vacuolar ATP synthase subunit H,	GO:0000221|vacuolar proton-transporting V-type ATPase, V1 domain|cellular_component	GO:0000329|fungal-type vacuole membrane|cellular_component
440	R19_10269	2	4	3	3	3	3	2	0.833333	1.5	MFS monosaccharide transporter,	GO:0005887|integral component of plasma membrane|cellular_component	GO:0015517|galactose:proton symporter activity|molecular_function
440	R19_6373	2	4	3	3	3	3	2	0.833333	1.5	l-fucose permease glucose galactose transporter	GO:0005887|integral component of plasma membrane|cellular_component	GO:0015517|galactose:proton symporter activity|molecular_function
440	R19_2065	2	4	3	3	3	3	2	0.833333	1.5	L-fucose permease,	GO:0005887|integral component of plasma membrane|cellular_component	GO:0015517|galactose:proton symporter activity|molecular_function
451	R19_8350	3	2	2	5	3	3	2	0.833333	1.5	Zn(2)-C6 fungal-type DNA-binding domain	GO:0005634|nucleus|cellular_component	GO:0016021|integral component of membrane|cellular_component
451	R19_4857	3	2	2	5	3	3	2	0.833333	1.5	Zn(2)-C6 fungal-type DNA-binding domain	GO:0016020|membrane|cellular_component	GO:0046872|metal ion binding|molecular_function
451	R19_8527	3	2	2	5	3	3	2	0.833333	1.5	PF04082.15|Fungal specific transcription factor domain
470	R19_9353	3	3	3	3	3	3	2	0.833333	1.5	NAD+ kinase,	GO:0005634|nucleus|cellular_component	GO:0005829|cytosol|cellular_component
470	R19_5186	3	3	3	3	3	3	2	0.833333	1.5	NAD+ kinase Utr1,	GO:0003951|NAD+ kinase activity|molecular_function	GO:0006741|NADP biosynthetic process|biological_process
470	R19_5187	3	3	3	3	3	3	2	0.833333	1.5	Exosome complex subunit Rrp46,	GO:0000176|nuclear exosome (RNase complex)|cellular_component	GO:0000177|cytoplasmic exosome (RNase complex)|cellular_component
461	R19_1925	4	2	2	4	3	3	2	0.833333	1.5	pentafunctional polypeptide ( ),	GO:0005829|cytosol|cellular_component	GO:0003855|3-dehydroquinate dehydratase activity|molecular_function
461	R19_6595	4	2	2	4	3	3	2	0.833333	1.5	Quinate 5-dehydrogenase ,	GO:0004764|shikimate 3-dehydrogenase (NADP+) activity|molecular_function	GO:0030266|quinate 3-dehydrogenase (NAD+) activity|molecular_function
461	R19_9597	4	2	2	4	3	3	2	0.833333	1.5	shikimate quinate 5-dehydrogenase,	GO:0016740|transferase activity|molecular_function	GO:0044237|cellular metabolic process|biological_process
465	R19_3809	3	3	3	3	3	3	2	0.833333	1.5	domain ,	GO:0005788|endoplasmic reticulum lumen|cellular_component	GO:0005524|ATP binding|molecular_function
465	R19_3321	3	3	3	3	3	3	2	0.833333	1.5	domain (Mas5),	GO:0005634|nucleus|cellular_component	GO:0005783|endoplasmic reticulum|cellular_component
465	R19_4398	3	3	3	3	3	3	2	0.833333	1.5	mitochondrial targeting (Mas1),	GO:0005634|nucleus|cellular_component	GO:0005524|ATP binding|molecular_function
418	R19_7014	5	4	1	4	2	3	2	0.78125	1.5	Intermediate filament (Mdm1),	GO:0016021|integral component of membrane|cellular_component	GO:0032266|phosphatidylinositol-3-phosphate binding|molecular_function
418	R19_8618	5	4	1	4	2	3	2	0.78125	1.5
418	R19_5561	5	4	1	4	2	3	2	0.78125	1.5
384	R19_7951	2	5	1	6	3	3	2	0.735294	1.5	PF00176.20|SNF2 family N-terminal domain	PF04851.12|Type III restriction enzyme, res subunit
384	R19_3871	2	5	1	6	3	3	2	0.735294	1.5
384	R19_9261	2	5	1	6	3	3	2	0.735294	1.5
348	R19_5222	4	2	2	6	4	3	2	0.694444	1.5	diacylglycerol acyltransferase family	GO:0016021|integral component of membrane|cellular_component	GO:0016758|transferase activity, transferring hexosyl groups|molecular_function
348	R19_6423	4	2	2	6	4	3	2	0.694444	1.5	integral membrane	GO:0016020|membrane|cellular_component	PF07690.13|Major Facilitator Superfamily
348	R19_2061	4	2	2	6	4	3	2	0.694444	1.5	integral membrane	GO:0016021|integral component of membrane|cellular_component	GO:0055085|transmembrane transport|biological_process
326	R19_5954	4	5	4	5	1	3	2	0.657895	1.5	Serine threonine- kinase bud32	GO:0005634|nucleus|cellular_component	GO:0016020|membrane|cellular_component
326	R19_5943	4	5	4	5	1	3	2	0.657895	1.5	DNA-directed RNA polymerase III largest subunit,	GO:0005666|DNA-directed RNA polymerase III complex|cellular_component	GO:0005743|mitochondrial inner membrane|cellular_component
326	R19_5955	4	5	4	5	1	3	2	0.657895	1.5	Serine threonine- kinase bud32	GO:0000408|EKC/KEOPS complex|cellular_component	GO:0000784|nuclear chromosome, telomeric region|cellular_component
343	R19_9305	5	3	3	5	3	3	2	0.657895	1.5	Deoxyribose-phosphate aldolase	GO:0005737|cytoplasm|cellular_component	GO:0004139|deoxyribose-phosphate aldolase activity|molecular_function
343	R19_4966	5	3	3	5	3	3	2	0.657895	1.5	Siroheme synthase,	GO:0005622|intracellular|cellular_component	GO:0004851|uroporphyrin-III C-methyltransferase activity|molecular_function
343	R19_10532	5	3	3	5	3	3	2	0.657895	1.5	Siroheme synthase Met8,	GO:0005634|nucleus|cellular_component	GO:0005829|cytosol|cellular_component
310	R19_4142	5	4	4	5	2	3	2	0.625	1.5	zinc-containing alcohol dehydrogenase,	GO:0005829|cytosol|cellular_component	GO:0004022|alcohol dehydrogenase (NAD) activity|molecular_function
310	R19_961	5	4	4	5	2	3	2	0.625	1.5	Alcohol dehydrogenase,	GO:0016021|integral component of membrane|cellular_component	GO:0004022|alcohol dehydrogenase (NAD) activity|molecular_function
310	R19_9227	5	4	4	5	2	3	2	0.625	1.5	PF00107.23|Zinc-binding dehydrogenase	PF13602.3|Zinc-binding dehydrogenase	PF08240.9|Alcohol dehydrogenase GroES-like domain
260	R19_2638	3	6	4	6	4	3	2	0.543478	1.5	C6 transcription factor,	GO:0005634|nucleus|cellular_component	GO:0000981|RNA polymerase II transcription factor activity, sequence-specific DNA binding|molecular_function
260	R19_2643	3	6	4	6	4	3	2	0.543478	1.5	C6 transcription factor	GO:0016021|integral component of membrane|cellular_component
260	R19_2409	3	6	4	6	4	3	2	0.543478	1.5	C6 finger domain ,	GO:0005634|nucleus|cellular_component	GO:0000981|RNA polymerase II transcription factor activity, sequence-specific DNA binding|molecular_function
118	R19_8274	6	7	3	8	7	10	7	1.37097	1.42857	cytochrome P450 52A11	GO:0004497|monooxygenase activity|molecular_function	GO:0005506|iron ion binding|molecular_function
118	R19_5082	6	7	3	8	7	10	7	1.37097	1.42857	fatty acid hydroxylase,	GO:0003958|NADPH-hemoprotein reductase activity|molecular_function	GO:0005506|iron ion binding|molecular_function
118	R19_5449	6	7	3	8	7	10	7	1.37097	1.42857	fatty acid hydroxylase,	GO:0004497|monooxygenase activity|molecular_function	GO:0016705|oxidoreductase activity, acting on paired donors, with incorporation or reduction of molecular oxygen|molecular_function
118	R19_3785	6	7	3	8	7	10	7	1.37097	1.42857	cytochrome P450 monooxygenase	GO:0016021|integral component of membrane|cellular_component	GO:0004497|monooxygenase activity|molecular_function
118	R19_1098	6	7	3	8	7	10	7	1.37097	1.42857	cytochrome P450 monooxygenase,	GO:0016021|integral component of membrane|cellular_component	GO:0004497|monooxygenase activity|molecular_function
118	R19_432	6	7	3	8	7	10	7	1.37097	1.42857	Cytochrome P450	GO:0016020|membrane|cellular_component	GO:0004497|monooxygenase activity|molecular_function
118	R19_1737	6	7	3	8	7	10	7	1.37097	1.42857	Cytochrome P450	GO:0004497|monooxygenase activity|molecular_function	GO:0005506|iron ion binding|molecular_function
118	R19_7135	6	7	3	8	7	10	7	1.37097	1.42857	cytochrome P450	GO:0016020|membrane|cellular_component	GO:0005506|iron ion binding|molecular_function
118	R19_7136	6	7	3	8	7	10	7	1.37097	1.42857	cytochrome P450	GO:0016021|integral component of membrane|cellular_component	GO:0004497|monooxygenase activity|molecular_function
118	R19_1913	6	7	3	8	7	10	7	1.37097	1.42857	Cytochrome P450	GO:0016020|membrane|cellular_component	GO:0004497|monooxygenase activity|molecular_function
102	R19_1959	8	7	5	14	4	10	7	1.11842	1.42857	MFS peptide transporter,	GO:0016021|integral component of membrane|cellular_component	GO:0005215|transporter activity|molecular_function
102	R19_7090	8	7	5	14	4	10	7	1.11842	1.42857	Oligopeptide transporter	GO:0016021|integral component of membrane|cellular_component	GO:0005215|transporter activity|molecular_function
102	R19_2515	8	7	5	14	4	10	7	1.11842	1.42857	POT family proton-dependent oligopeptide transporter	GO:0016021|integral component of membrane|cellular_component	GO:0005215|transporter activity|molecular_function
102	R19_8928	8	7	5	14	4	10	7	1.11842	1.42857	MFS peptide transporter Ptr2,	GO:0000324|fungal-type vacuole|cellular_component	GO:0016021|integral component of membrane|cellular_component
102	R19_1086	8	7	5	14	4	10	7	1.11842	1.42857	Oligopeptide transporter	GO:0016021|integral component of membrane|cellular_component	GO:0005215|transporter activity|molecular_function
102	R19_5845	8	7	5	14	4	10	7	1.11842	1.42857	oligopeptide transporter	GO:0016021|integral component of membrane|cellular_component	GO:0005215|transporter activity|molecular_function
102	R19_76	8	7	5	14	4	10	7	1.11842	1.42857	oligopeptide transporter	GO:0044425|membrane part|cellular_component	GO:0044464|cell part|cellular_component
102	R19_8578	8	7	5	14	4	10	7	1.11842	1.42857	PF00854.18|POT family
102	R19_8579	8	7	5	14	4	10	7	1.11842	1.42857	POT family proton-dependent oligopeptide transporter	GO:0016021|integral component of membrane|cellular_component	GO:0005215|transporter activity|molecular_function
102	R19_80	8	7	5	14	4	10	7	1.11842	1.42857	oligopeptide transporter	GO:0016020|membrane|cellular_component	GO:0006810|transport|biological_process
507	R19_6142	0	3	0	4	0	7	5	4.28571	1.4	aspartate aminotransferase	GO:0008483|transaminase activity|molecular_function	PF00155.18|Aminotransferase class I and II
507	R19_6144	0	3	0	4	0	7	5	4.28571	1.4	hypothetical protein AN2710.2	GO:0005576|extracellular region|cellular_component	PF00155.18|Aminotransferase class I and II
507	R19_772	0	3	0	4	0	7	5	4.28571	1.4	Pc12g13760	GO:0005576|extracellular region|cellular_component
507	R19_6716	0	3	0	4	0	7	5	4.28571	1.4
507	R19_9632	0	3	0	4	0	7	5	4.28571	1.4	conserved hypothetical protein	GO:0005576|extracellular region|cellular_component
507	R19_8443	0	3	0	4	0	7	5	4.28571	1.4	hypothetical protein AN2710.2	GO:0005576|extracellular region|cellular_component
507	R19_8446	0	3	0	4	0	7	5	4.28571	1.4	hypothetical protein AN2710.2	GO:0005576|extracellular region|cellular_component
186	R19_6732	9	3	3	5	4	7	5	1.25	1.4	Pectin lyase fold virulence factor	GO:0016798|hydrolase activity, acting on glycosyl bonds|molecular_function	GO:0043170|macromolecule metabolic process|biological_process
186	R19_5442	9	3	3	5	4	7	5	1.25	1.4	PF01476.17|LysM domain	PF01476.17|LysM domain
186	R19_3117	9	3	3	5	4	7	5	1.25	1.4	Pectin lyase fold virulence factor	GO:0016798|hydrolase activity, acting on glycosyl bonds|molecular_function	GO:0043170|macromolecule metabolic process|biological_process
186	R19_1135	9	3	3	5	4	7	5	1.25	1.4	glycoside hydrolase family 55 , partial	GO:0016787|hydrolase activity|molecular_function	GO:0008152|metabolic process|biological_process
186	R19_135	9	3	3	5	4	7	5	1.25	1.4	Exo-beta-1,3-glucanase,	GO:0004338|glucan exo-1,3-beta-glucosidase activity|molecular_function	GO:0008152|metabolic process|biological_process
186	R19_1807	9	3	3	5	4	7	5	1.25	1.4	exo-beta-1,3-glucanase Exg0	GO:0004338|glucan exo-1,3-beta-glucosidase activity|molecular_function	GO:0016829|lyase activity|molecular_function
186	R19_2943	9	3	3	5	4	7	5	1.25	1.4	Exo-beta-1,3-glucanase,	GO:0016798|hydrolase activity, acting on glycosyl bonds|molecular_function	GO:0008152|metabolic process|biological_process
188	R19_9284	6	4	4	7	3	7	5	1.25	1.4	pyruvate decarboxylase	GO:0000287|magnesium ion binding|molecular_function	GO:0016831|carboxy-lyase activity|molecular_function
188	R19_9349	6	4	4	7	3	7	5	1.25	1.4	pyruvate decarboxylase	GO:0000287|magnesium ion binding|molecular_function	GO:0016831|carboxy-lyase activity|molecular_function
188	R19_6514	6	4	4	7	3	7	5	1.25	1.4	Pyruvate decarboxylase	GO:0005622|intracellular|cellular_component	GO:0000287|magnesium ion binding|molecular_function
188	R19_2663	6	4	4	7	3	7	5	1.25	1.4	Pyruvate decarboxylase,	GO:0016021|integral component of membrane|cellular_component	GO:0000287|magnesium ion binding|molecular_function
188	R19_1306	6	4	4	7	3	7	5	1.25	1.4	Pyruvate decarboxylase,	GO:0016020|membrane|cellular_component	GO:0016831|carboxy-lyase activity|molecular_function
188	R19_1741	6	4	4	7	3	7	5	1.25	1.4	pyruvate decarboxylase	GO:0000287|magnesium ion binding|molecular_function	GO:0016831|carboxy-lyase activity|molecular_function
188	R19_6147	6	4	4	7	3	7	5	1.25	1.4	pyruvate decarboxylase	GO:0000287|magnesium ion binding|molecular_function	GO:0016831|carboxy-lyase activity|molecular_function
148	R19_6945	7	6	5	8	5	7	5	0.967742	1.4	hypothetical protein PDIG_42260	GO:0016021|integral component of membrane|cellular_component	PF11885.5|Protein of unknown function (DUF3405)
148	R19_6289	7	6	5	8	5	7	5	0.967742	1.4	hypothetical protein PDIG_80090	GO:0016021|integral component of membrane|cellular_component	PF11885.5|Protein of unknown function (DUF3405)
148	R19_580	7	6	5	8	5	7	5	0.967742	1.4	Protein of unknown function DUF3405	GO:0016021|integral component of membrane|cellular_component	PF11885.5|Protein of unknown function (DUF3405)
148	R19_8027	7	6	5	8	5	7	5	0.967742	1.4	PF11885.5|Protein of unknown function (DUF3405)
148	R19_4166	7	6	5	8	5	7	5	0.967742	1.4	Protein of unknown function DUF3405	GO:0004616|phosphogluconate dehydrogenase (decarboxylating) activity|molecular_function	GO:0055114|oxidation-reduction process|biological_process
148	R19_9996	7	6	5	8	5	7	5	0.967742	1.4	Pc22g20730	GO:0016021|integral component of membrane|cellular_component	PF11885.5|Protein of unknown function (DUF3405)
148	R19_58	7	6	5	8	5	7	5	0.967742	1.4	Pc22g00680	GO:0016021|integral component of membrane|cellular_component	PF11885.5|Protein of unknown function (DUF3405)
106	R19_3661	11	11	3	8	8	7	5	0.731707	1.4	GPI inositol-deacylase PGAP1-like	GO:0005622|intracellular|cellular_component	GO:0016788|hydrolase activity, acting on ester bonds|molecular_function
106	R19_8683	11	11	3	8	8	7	5	0.731707	1.4	PF05057.11|Putative serine esterase (DUF676)
106	R19_6489	11	11	3	8	8	7	5	0.731707	1.4	and NB-ARC domain	GO:0043531|ADP binding|molecular_function	PF00931.19|NB-ARC domain
106	R19_1900	11	11	3	8	8	7	5	0.731707	1.4	PF05057.11|Putative serine esterase (DUF676)
106	R19_1878	11	11	3	8	8	7	5	0.731707	1.4	PF13374.3|Tetratricopeptide repeat	PF13374.3|Tetratricopeptide repeat	PF00931.19|NB-ARC domain
106	R19_8390	11	11	3	8	8	7	5	0.731707	1.4
106	R19_8482	11	11	3	8	8	7	5	0.731707	1.4
30	R19_10543	21	20	11	27	18	29	21	1.28866	1.38095	FAD binding domain	GO:0016614|oxidoreductase activity, acting on CH-OH group of donors|molecular_function	GO:0050660|flavin adenine dinucleotide binding|molecular_function
30	R19_1888	21	20	11	27	18	29	21	1.28866	1.38095	6-hydroxy-D-nicotine oxidase	GO:0016491|oxidoreductase activity|molecular_function	GO:0043167|ion binding|molecular_function
30	R19_9512	21	20	11	27	18	29	21	1.28866	1.38095	6-hydroxy-D-nicotine oxidase,	GO:0016614|oxidoreductase activity, acting on CH-OH group of donors|molecular_function	GO:0050660|flavin adenine dinucleotide binding|molecular_function
30	R19_8411	21	20	11	27	18	29	21	1.28866	1.38095	FAD binding domain-containing	GO:0016491|oxidoreductase activity|molecular_function	PF01565.20|FAD binding domain
30	R19_6920	21	20	11	27	18	29	21	1.28866	1.38095	FAD binding domain	GO:0016614|oxidoreductase activity, acting on CH-OH group of donors|molecular_function	GO:0050660|flavin adenine dinucleotide binding|molecular_function
30	R19_8935	21	20	11	27	18	29	21	1.28866	1.38095	FAD dependent oxidoreductase,	GO:0016614|oxidoreductase activity, acting on CH-OH group of donors|molecular_function	GO:0050660|flavin adenine dinucleotide binding|molecular_function
30	R19_7633	21	20	11	27	18	29	21	1.28866	1.38095	FAD binding domain-containing	GO:0016614|oxidoreductase activity, acting on CH-OH group of donors|molecular_function	GO:0050660|flavin adenine dinucleotide binding|molecular_function
30	R19_9137	21	20	11	27	18	29	21	1.28866	1.38095	FAD binding domain	GO:0005576|extracellular region|cellular_component	GO:0016614|oxidoreductase activity, acting on CH-OH group of donors|molecular_function
30	R19_1977	21	20	11	27	18	29	21	1.28866	1.38095	fad binding domain-containing	GO:0016614|oxidoreductase activity, acting on CH-OH group of donors|molecular_function	GO:0050660|flavin adenine dinucleotide binding|molecular_function
30	R19_5260	21	20	11	27	18	29	21	1.28866	1.38095	FAD binding domain-containing	GO:0016491|oxidoreductase activity|molecular_function	PF01565.20|FAD binding domain
30	R19_5060	21	20	11	27	18	29	21	1.28866	1.38095	FAD binding domain-containing	GO:0016614|oxidoreductase activity, acting on CH-OH group of donors|molecular_function	GO:0050660|flavin adenine dinucleotide binding|molecular_function
30	R19_6911	21	20	11	27	18	29	21	1.28866	1.38095	FAD binding domain	GO:0016614|oxidoreductase activity, acting on CH-OH group of donors|molecular_function	GO:0050660|flavin adenine dinucleotide binding|molecular_function
30	R19_9626	21	20	11	27	18	29	21	1.28866	1.38095	FAD binding domain containing	GO:0005576|extracellular region|cellular_component	GO:0016614|oxidoreductase activity, acting on CH-OH group of donors|molecular_function
30	R19_8705	21	20	11	27	18	29	21	1.28866	1.38095	Isoamyl alcohol oxidase,	GO:0005576|extracellular region|cellular_component	GO:0016614|oxidoreductase activity, acting on CH-OH group of donors|molecular_function
30	R19_4282	21	20	11	27	18	29	21	1.28866	1.38095	berberine family	GO:0016491|oxidoreductase activity|molecular_function	PF01565.20|FAD binding domain
30	R19_7099	21	20	11	27	18	29	21	1.28866	1.38095	6-hydroxy-D-nicotine oxidase,	GO:0016614|oxidoreductase activity, acting on CH-OH group of donors|molecular_function	GO:0050660|flavin adenine dinucleotide binding|molecular_function
30	R19_3302	21	20	11	27	18	29	21	1.28866	1.38095	FAD binding domain	GO:0016491|oxidoreductase activity|molecular_function	PF01565.20|FAD binding domain
30	R19_4796	21	20	11	27	18	29	21	1.28866	1.38095	PF01565.20|FAD binding domain	PF08031.9|Berberine and berberine like
30	R19_7244	21	20	11	27	18	29	21	1.28866	1.38095	chanoclavine-I synthase oxidoreductase	GO:0003824|catalytic activity|molecular_function	PF01565.20|FAD binding domain
30	R19_4912	21	20	11	27	18	29	21	1.28866	1.38095	FAD binding domain	GO:0016614|oxidoreductase activity, acting on CH-OH group of donors|molecular_function	GO:0050660|flavin adenine dinucleotide binding|molecular_function
30	R19_460	21	20	11	27	18	29	21	1.28866	1.38095	PF01565.20|FAD binding domain	PF08031.9|Berberine and berberine like
30	R19_7667	21	20	11	27	18	29	21	1.28866	1.38095	FAD FMN-containing isoamyl alcohol oxidase	GO:0016614|oxidoreductase activity, acting on CH-OH group of donors|molecular_function	GO:0050660|flavin adenine dinucleotide binding|molecular_function
30	R19_3365	21	20	11	27	18	29	21	1.28866	1.38095	Isoamyl alcohol oxidase,	GO:0016614|oxidoreductase activity, acting on CH-OH group of donors|molecular_function	GO:0050660|flavin adenine dinucleotide binding|molecular_function
30	R19_737	21	20	11	27	18	29	21	1.28866	1.38095	FAD binding domain	GO:0016614|oxidoreductase activity, acting on CH-OH group of donors|molecular_function	GO:0050660|flavin adenine dinucleotide binding|molecular_function
30	R19_4616	21	20	11	27	18	29	21	1.28866	1.38095	isoamyl alcohol oxidase	GO:0016614|oxidoreductase activity, acting on CH-OH group of donors|molecular_function	GO:0050660|flavin adenine dinucleotide binding|molecular_function
30	R19_5742	21	20	11	27	18	29	21	1.28866	1.38095	isoamyl alcohol oxidase	GO:0016614|oxidoreductase activity, acting on CH-OH group of donors|molecular_function	GO:0050660|flavin adenine dinucleotide binding|molecular_function
30	R19_9810	21	20	11	27	18	29	21	1.28866	1.38095	FAD binding domain	GO:0016614|oxidoreductase activity, acting on CH-OH group of donors|molecular_function	GO:0050660|flavin adenine dinucleotide binding|molecular_function
30	R19_9049	21	20	11	27	18	29	21	1.28866	1.38095	FAD binding domain-containing	GO:0003824|catalytic activity|molecular_function	PF01565.20|FAD binding domain
30	R19_324	21	20	11	27	18	29	21	1.28866	1.38095	FAD binding domain	GO:0016614|oxidoreductase activity, acting on CH-OH group of donors|molecular_function	GO:0050660|flavin adenine dinucleotide binding|molecular_function
147	R19_6607	4	7	1	9	3	11	8	1.97917	1.375	PF11905.5|Domain of unknown function (DUF3425)
147	R19_5280	4	7	1	9	3	11	8	1.97917	1.375	PF11905.5|Domain of unknown function (DUF3425)
147	R19_7140	4	7	1	9	3	11	8	1.97917	1.375	xylosidase arabinosidase,	GO:0016787|hydrolase activity|molecular_function	GO:0008152|metabolic process|biological_process
147	R19_6452	4	7	1	9	3	11	8	1.97917	1.375	murein transglycosylase	GO:0016798|hydrolase activity, acting on glycosyl bonds|molecular_function	GO:0008152|metabolic process|biological_process
147	R19_10521	4	7	1	9	3	11	8	1.97917	1.375	glycoside hydrolase family 43	GO:0009044|xylan 1,4-beta-xylosidase activity|molecular_function	GO:0005975|carbohydrate metabolic process|biological_process
147	R19_7236	4	7	1	9	3	11	8	1.97917	1.375	PF11905.5|Domain of unknown function (DUF3425)
147	R19_5064	4	7	1	9	3	11	8	1.97917	1.375	PF11905.5|Domain of unknown function (DUF3425)
147	R19_8421	4	7	1	9	3	11	8	1.97917	1.375	PF11905.5|Domain of unknown function (DUF3425)	PF11905.5|Domain of unknown function (DUF3425)
147	R19_9926	4	7	1	9	3	11	8	1.97917	1.375	PF11905.5|Domain of unknown function (DUF3425)
147	R19_6603	4	7	1	9	3	11	8	1.97917	1.375	PF11905.5|Domain of unknown function (DUF3425)
147	R19_2084	4	7	1	9	3	11	8	1.97917	1.375	NAD dependent epimerase dehydratase,	GO:0003824|catalytic activity|molecular_function	GO:0050662|coenzyme binding|molecular_function
88	R19_9602	6	7	7	12	9	11	8	1.15854	1.375	oxidoreductase	GO:0005829|cytosol|cellular_component	GO:0016491|oxidoreductase activity|molecular_function
88	R19_10525	6	7	7	12	9	11	8	1.15854	1.375	NADP(+)-dependent dehydrogenase,	GO:0016491|oxidoreductase activity|molecular_function	GO:0055114|oxidation-reduction process|biological_process
88	R19_10302	6	7	7	12	9	11	8	1.15854	1.375	short-chain dehydrogenase reductase SDR	GO:0016491|oxidoreductase activity|molecular_function	GO:0016829|lyase activity|molecular_function
88	R19_6809	6	7	7	12	9	11	8	1.15854	1.375	short chain oxidoreductase dehydrogenase,	GO:0016491|oxidoreductase activity|molecular_function	GO:0055114|oxidation-reduction process|biological_process
88	R19_9172	6	7	7	12	9	11	8	1.15854	1.375	short chain oxidoreductase dehydrogenase,	GO:0016491|oxidoreductase activity|molecular_function	GO:0046872|metal ion binding|molecular_function
88	R19_10368	6	7	7	12	9	11	8	1.15854	1.375	PF00106.22|short chain dehydrogenase	PF13561.3|Enoyl-(Acyl carrier protein) reductase	PF08659.7|KR domain
88	R19_7654	6	7	7	12	9	11	8	1.15854	1.375	PF00106.22|short chain dehydrogenase	PF13561.3|Enoyl-(Acyl carrier protein) reductase	PF08659.7|KR domain
88	R19_10249	6	7	7	12	9	11	8	1.15854	1.375	short-chain dehydrogenase,	GO:0016491|oxidoreductase activity|molecular_function	GO:0055114|oxidation-reduction process|biological_process
88	R19_7561	6	7	7	12	9	11	8	1.15854	1.375	Vacuolar sorting-associated	GO:0000139|Golgi membrane|cellular_component	GO:0005634|nucleus|cellular_component																									PF01370.18|NAD dependent epimerase/dehydratase family
88	R19_8595	6	7	7	12	9	11	8	1.15854	1.375	short chain dehydrogenase reductase family	GO:0004745|retinol dehydrogenase activity|molecular_function	GO:0055114|oxidation-reduction process|biological_process
88	R19_5541	6	7	7	12	9	11	8	1.15854	1.375	short-chain dehydrogenase,	GO:0016491|oxidoreductase activity|molecular_function	GO:0055114|oxidation-reduction process|biological_process
10	R19_5964	30	45	29	55	33	44	32	0.989583	1.375	polyketide synthase,	GO:0003824|catalytic activity|molecular_function	GO:0044710|single-organism metabolic process|biological_process
10	R19_5966	30	45	29	55	33	44	32	0.989583	1.375	Gamma-cysteine synthetase regulatory subunit,	GO:0005829|cytosol|cellular_component	GO:0017109|glutamate-cysteine ligase complex|cellular_component
10	R19_2223	30	45	29	55	33	44	32	0.989583	1.375	hybrid NRPS PKS enzyme,	GO:0016740|transferase activity|molecular_function	GO:0031177|phosphopantetheine binding|molecular_function
10	R19_4780	30	45	29	55	33	44	32	0.989583	1.375	PF00501.25|AMP-binding enzyme	PF00109.23|Beta-ketoacyl synthase, N-terminal domain	PF00668.17|Condensation domain
10	R19_9719	30	45	29	55	33	44	32	0.989583	1.375	equisetin synthetase,	GO:0016740|transferase activity|molecular_function	GO:0008152|metabolic process|biological_process
10	R19_9561	30	45	29	55	33	44	32	0.989583	1.375	Quinone oxidoreductase,	GO:0005634|nucleus|cellular_component	GO:0005829|cytosol|cellular_component
10	R19_3644	30	45	29	55	33	44	32	0.989583	1.375	alcohol dehydrogenase, zinc-containing	GO:0004022|alcohol dehydrogenase (NAD) activity|molecular_function	GO:0008270|zinc ion binding|molecular_function
10	R19_8965	30	45	29	55	33	44	32	0.989583	1.375	zinc-type alcohol dehydrogenase	GO:0008270|zinc ion binding|molecular_function	GO:0016491|oxidoreductase activity|molecular_function
10	R19_9058	30	45	29	55	33	44	32	0.989583	1.375	alcohol dehydrogenase, zinc-containing	GO:0003960|NADPH:quinone reductase activity|molecular_function	GO:0008270|zinc ion binding|molecular_function
10	R19_5259	30	45	29	55	33	44	32	0.989583	1.375	alcohol dehydrogenase	GO:0008270|zinc ion binding|molecular_function	GO:0016491|oxidoreductase activity|molecular_function
10	R19_6558	30	45	29	55	33	44	32	0.989583	1.375	mycocerosic acid synthase	GO:0016491|oxidoreductase activity|molecular_function	GO:0016740|transferase activity|molecular_function
10	R19_8494	30	45	29	55	33	44	32	0.989583	1.375	polyketide synthase	GO:0008270|zinc ion binding|molecular_function	GO:0016491|oxidoreductase activity|molecular_function
10	R19_4296	30	45	29	55	33	44	32	0.989583	1.375	polyketide synthase	GO:0003824|catalytic activity|molecular_function	GO:0000280|nuclear division|biological_process
10	R19_7518	30	45	29	55	33	44	32	0.989583	1.375	Phenolpthiocerol synthesis polyketide synthase ppsA	GO:0016491|oxidoreductase activity|molecular_function	GO:0016740|transferase activity|molecular_function
10	R19_1347	30	45	29	55	33	44	32	0.989583	1.375	lovastatin nonaketide synthase	GO:0003824|catalytic activity|molecular_function	PF00109.23|Beta-ketoacyl synthase, N-terminal domain
10	R19_4528	30	45	29	55	33	44	32	0.989583	1.375	polyketide synthase peptide synthetase	GO:0016740|transferase activity|molecular_function	GO:0031177|phosphopantetheine binding|molecular_function
10	R19_4425	30	45	29	55	33	44	32	0.989583	1.375	Quinone oxidoreductase,	GO:0003960|NADPH:quinone reductase activity|molecular_function	GO:0008270|zinc ion binding|molecular_function
10	R19_4367	30	45	29	55	33	44	32	0.989583	1.375	PF00109.23|Beta-ketoacyl synthase, N-terminal domain	PF14765.3|Polyketide synthase dehydratase	PF08659.7|KR domain
10	R19_7302	30	45	29	55	33	44	32	0.989583	1.375	Lovastatin nonaketide synthase	GO:0016740|transferase activity|molecular_function	GO:0008152|metabolic process|biological_process
10	R19_5694	30	45	29	55	33	44	32	0.989583	1.375	polyketide synthase,	GO:0016491|oxidoreductase activity|molecular_function	GO:0016740|transferase activity|molecular_function
10	R19_9558	30	45	29	55	33	44	32	0.989583	1.375	polyketide synthase,	GO:0008270|zinc ion binding|molecular_function	GO:0016491|oxidoreductase activity|molecular_function
10	R19_453	30	45	29	55	33	44	32	0.989583	1.375	polyketide synthase	GO:0003824|catalytic activity|molecular_function	PF00109.23|Beta-ketoacyl synthase, N-terminal domain
10	R19_3804	30	45	29	55	33	44	32	0.989583	1.375	polyketide synthase	GO:0016491|oxidoreductase activity|molecular_function	GO:0016740|transferase activity|molecular_function
10	R19_1744	30	45	29	55	33	44	32	0.989583	1.375	quinone oxidoreductase,	GO:0005622|intracellular|cellular_component	PF00107.23|Zinc-binding dehydrogenase
10	R19_8409	30	45	29	55	33	44	32	0.989583	1.375	polyketide synthase	GO:0003824|catalytic activity|molecular_function	PF00109.23|Beta-ketoacyl synthase, N-terminal domain
10	R19_8891	30	45	29	55	33	44	32	0.989583	1.375	polyketide synthase	GO:0016491|oxidoreductase activity|molecular_function	GO:0016740|transferase activity|molecular_function
10	R19_766	30	45	29	55	33	44	32	0.989583	1.375	polyketide synthase,	GO:0016491|oxidoreductase activity|molecular_function	GO:0016740|transferase activity|molecular_function
10	R19_7353	30	45	29	55	33	44	32	0.989583	1.375	polyketide synthetase	GO:0001848|complement binding|molecular_function	GO:0016740|transferase activity|molecular_function
10	R19_8102	30	45	29	55	33	44	32	0.989583	1.375	polyketide synthase,	GO:0047879|erythronolide synthase activity|molecular_function	GO:0008152|metabolic process|biological_process
10	R19_4531	30	45	29	55	33	44	32	0.989583	1.375	Polyketide synthase,	GO:0016740|transferase activity|molecular_function	GO:0044710|single-organism metabolic process|biological_process
10	R19_3562	30	45	29	55	33	44	32	0.989583	1.375	polyketide synthase	GO:0016491|oxidoreductase activity|molecular_function	GO:0016746|transferase activity, transferring acyl groups|molecular_function
10	R19_7256	30	45	29	55	33	44	32	0.989583	1.375	PKSN polyketide synthase for alternapyrone biosynthesis	GO:0016740|transferase activity|molecular_function	GO:0044710|single-organism metabolic process|biological_process
10	R19_8410	30	45	29	55	33	44	32	0.989583	1.375	polyketide synthase	GO:0016787|hydrolase activity|molecular_function	GO:0008152|metabolic process|biological_process
10	R19_6704	30	45	29	55	33	44	32	0.989583	1.375	PKSN polyketide synthase for alternapyrone biosynthesis	GO:0016740|transferase activity|molecular_function	GO:0044710|single-organism metabolic process|biological_process
10	R19_725	30	45	29	55	33	44	32	0.989583	1.375	6-methylsalicylic acid synthase	GO:0031177|phosphopantetheine binding|molecular_function	GO:0050641|6-methylsalicylic acid synthase activity|molecular_function
10	R19_6653	30	45	29	55	33	44	32	0.989583	1.375	polyketide synthase	GO:0016740|transferase activity|molecular_function	GO:0008152|metabolic process|biological_process
10	R19_777	30	45	29	55	33	44	32	0.989583	1.375	polyketide synthase	GO:0016740|transferase activity|molecular_function	GO:0031177|phosphopantetheine binding|molecular_function
10	R19_7130	30	45	29	55	33	44	32	0.989583	1.375	6-methylsalicylic acid synthase	GO:0016740|transferase activity|molecular_function	GO:0019748|secondary metabolic process|biological_process
10	R19_5967	30	45	29	55	33	44	32	0.989583	1.375	polyketide synthase	GO:0016491|oxidoreductase activity|molecular_function	GO:0016746|transferase activity, transferring acyl groups|molecular_function
10	R19_5548	30	45	29	55	33	44	32	0.989583	1.375	polyketide synthase,	GO:0016491|oxidoreductase activity|molecular_function	GO:0047879|erythronolide synthase activity|molecular_function
10	R19_7132	30	45	29	55	33	44	32	0.989583	1.375	6-methylsalicylic acid synthase	GO:0016740|transferase activity|molecular_function	GO:0019748|secondary metabolic process|biological_process
10	R19_7133	30	45	29	55	33	44	32	0.989583	1.375	6-methylsalicylic acid synthase	GO:0016740|transferase activity|molecular_function	GO:0019748|secondary metabolic process|biological_process
10	R19_9279	30	45	29	55	33	44	32	0.989583	1.375
10	R19_4718	30	45	29	55	33	44	32	0.989583	1.375	reducing polyketide synthase	GO:0008270|zinc ion binding|molecular_function	GO:0016491|oxidoreductase activity|molecular_function
1086	R19_1796	0	2	0	3	0	4	3	3.5	1.33333	Pc16g14110	GO:0005488|binding|molecular_function
1086	R19_6883	0	2	0	3	0	4	3	3.5	1.33333	Pc16g06470	GO:0005488|binding|molecular_function
1086	R19_4213	0	2	0	3	0	4	3	3.5	1.33333
1086	R19_7164	0	2	0	3	0	4	3	3.5	1.33333
859	R19_7344	3	0	0	2	2	4	3	2.5	1.33333
859	R19_8128	3	0	0	2	2	4	3	2.5	1.33333
859	R19_5322	3	0	0	2	2	4	3	2.5	1.33333
859	R19_5321	3	0	0	2	2	4	3	2.5	1.33333
761	R19_3137	1	1	1	2	3	4	3	2.1875	1.33333
761	R19_3134	1	1	1	2	3	4	3	2.1875	1.33333
761	R19_3135	1	1	1	2	3	4	3	2.1875	1.33333
761	R19_3136	1	1	1	2	3	4	3	2.1875	1.33333
721	R19_9467	1	2	1	3	1	4	3	2.1875	1.33333	C6 zinc finger domain	GO:0005634|nucleus|cellular_component	GO:0000981|RNA polymerase II transcription factor activity, sequence-specific DNA binding|molecular_function
721	R19_9502	1	2	1	3	1	4	3	2.1875	1.33333
721	R19_8167	1	2	1	3	1	4	3	2.1875	1.33333	C6 zinc finger domain-containing	GO:0003824|catalytic activity|molecular_function	GO:0046872|metal ion binding|molecular_function
721	R19_8179	1	2	1	3	1	4	3	2.1875	1.33333	C6 zinc finger domain-containing	GO:0005488|binding|molecular_function
665	R19_4814	1	2	1	3	2	4	3	1.94444	1.33333	citrinin biosynthesis transcriptional activator	GO:0005634|nucleus|cellular_component	GO:0000981|RNA polymerase II transcription factor activity, sequence-specific DNA binding|molecular_function
665	R19_4790	1	2	1	3	2	4	3	1.94444	1.33333	citrinin biosynthesis transcriptional activator	GO:0005634|nucleus|cellular_component	GO:0003677|DNA binding|molecular_function
665	R19_6669	1	2	1	3	2	4	3	1.94444	1.33333	citrinin biosynthesis transcriptional activator	GO:0005634|nucleus|cellular_component	GO:0000981|RNA polymerase II transcription factor activity, sequence-specific DNA binding|molecular_function
665	R19_789	1	2	1	3	2	4	3	1.94444	1.33333	fungal specific transcription factor domain	GO:0005634|nucleus|cellular_component	GO:0000981|RNA polymerase II transcription factor activity, sequence-specific DNA binding|molecular_function
599	R19_8688	2	2	1	3	2	4	3	1.75	1.33333	isoflavone reductase family	GO:0005622|intracellular|cellular_component	GO:0016491|oxidoreductase activity|molecular_function
599	R19_7784	2	2	1	3	2	4	3	1.75	1.33333	Isoflavone reductase family	GO:0005622|intracellular|cellular_component	GO:0003743|translation initiation factor activity|molecular_function
599	R19_2203	2	2	1	3	2	4	3	1.75	1.33333	PF05368.10|NmrA-like family	PF13460.3|NAD(P)H-binding	PF01370.18|NAD dependent epimerase/dehydratase family
599	R19_1554	2	2	1	3	2	4	3	1.75	1.33333	PF05368.10|NmrA-like family	PF13460.3|NAD(P)H-binding	PF01118.21|Semialdehyde dehydrogenase, NAD binding domain
577	R19_3185	1	1	2	5	2	4	3	1.59091	1.33333	Aromatic aminotransferase Aro8,	GO:0008793|aromatic-amino-acid:2-oxoglutarate aminotransferase activity|molecular_function	GO:0030170|pyridoxal phosphate binding|molecular_function
577	R19_6421	1	1	2	5	2	4	3	1.59091	1.33333	aromatic aminotransferase Aro8,	GO:0008483|transaminase activity|molecular_function	GO:0009058|biosynthetic process|biological_process
577	R19_9149	1	1	2	5	2	4	3	1.59091	1.33333	Aromatic amino acid aminotransferase,	GO:0008483|transaminase activity|molecular_function	GO:0030170|pyridoxal phosphate binding|molecular_function
577	R19_1327	1	1	2	5	2	4	3	1.59091	1.33333	aromatic aminotransferase Aro8,	GO:0008793|aromatic-amino-acid:2-oxoglutarate aminotransferase activity|molecular_function	GO:0009073|aromatic amino acid family biosynthetic process|biological_process
575	R19_10343	2	3	2	2	2	4	3	1.59091	1.33333	branched-chain amino acid aminotransferase, cytosolic	GO:0052654|L-leucine transaminase activity|molecular_function	GO:0052655|L-valine transaminase activity|molecular_function
575	R19_5699	2	3	2	2	2	4	3	1.59091	1.33333	branched-chain amino acid aminotransferase	GO:0052654|L-leucine transaminase activity|molecular_function	GO:0052655|L-valine transaminase activity|molecular_function
575	R19_1827	2	3	2	2	2	4	3	1.59091	1.33333	branched-chain-amino-acid aminotransferase	GO:0004084|branched-chain-amino-acid transaminase activity|molecular_function	GO:0009081|branched-chain amino acid metabolic process|biological_process
575	R19_10004	2	3	2	2	2	4	3	1.59091	1.33333	branched-chain amino acid aminotransferase, cytosolic	GO:0052654|L-leucine transaminase activity|molecular_function	GO:0052655|L-valine transaminase activity|molecular_function
556	R19_8887	1	4	1	4	1	4	3	1.59091	1.33333	extracellular phytase,	GO:0003993|acid phosphatase activity|molecular_function	GO:0016311|dephosphorylation|biological_process
556	R19_10096	1	4	1	4	1	4	3	1.59091	1.33333	extracellular phytase,	GO:0016791|phosphatase activity|molecular_function	GO:0008152|metabolic process|biological_process
556	R19_9271	1	4	1	4	1	4	3	1.59091	1.33333	extracellular phytase,	GO:0003993|acid phosphatase activity|molecular_function	GO:0016158|3-phytase activity|molecular_function
556	R19_398	1	4	1	4	1	4	3	1.59091	1.33333	3-phytase A precursor	GO:0003993|acid phosphatase activity|molecular_function	GO:0016311|dephosphorylation|biological_process
99	R19_8816	2	7	3	12	10	12	9	1.54412	1.33333	short chain dehydrogenase reductase family oxidoreductase	GO:0016491|oxidoreductase activity|molecular_function	GO:0055114|oxidation-reduction process|biological_process
99	R19_4459	2	7	3	12	10	12	9	1.54412	1.33333	3-oxoacyl-[acyl-carrier- ] reductase	GO:0008152|metabolic process|biological_process	PF00106.22|short chain dehydrogenase
99	R19_5497	2	7	3	12	10	12	9	1.54412	1.33333	NAD(P)-binding Rossmann-fold containing	GO:0016491|oxidoreductase activity|molecular_function	GO:0055114|oxidation-reduction process|biological_process
99	R19_3040	2	7	3	12	10	12	9	1.54412	1.33333	short chain oxidoreductase ( ),	GO:0016491|oxidoreductase activity|molecular_function	GO:0055114|oxidation-reduction process|biological_process
99	R19_5463	2	7	3	12	10	12	9	1.54412	1.33333	aflatoxin biosynthesis ketoreductase nor-1	GO:0016491|oxidoreductase activity|molecular_function	GO:0055114|oxidation-reduction process|biological_process
99	R19_444	2	7	3	12	10	12	9	1.54412	1.33333	aflatoxin biosynthesis ketoreductase nor-1	GO:0016491|oxidoreductase activity|molecular_function	GO:0055114|oxidation-reduction process|biological_process
99	R19_5759	2	7	3	12	10	12	9	1.54412	1.33333	aflatoxin biosynthesis ketoreductase nor-1	GO:0016491|oxidoreductase activity|molecular_function	GO:0055114|oxidation-reduction process|biological_process
99	R19_171	2	7	3	12	10	12	9	1.54412	1.33333	aflatoxin biosynthesis ketoreductase nor-1	GO:0016491|oxidoreductase activity|molecular_function	GO:0055114|oxidation-reduction process|biological_process
99	R19_3922	2	7	3	12	10	12	9	1.54412	1.33333	aflatoxin biosynthesis ketoreductase nor-1	GO:0016491|oxidoreductase activity|molecular_function	GO:0043581|mycelium development|biological_process
99	R19_4820	2	7	3	12	10	12	9	1.54412	1.33333	aflatoxin biosynthesis ketoreductase nor-1	GO:0016491|oxidoreductase activity|molecular_function	GO:0055114|oxidation-reduction process|biological_process
99	R19_6265	2	7	3	12	10	12	9	1.54412	1.33333	carbonyl reductase 1	GO:0016491|oxidoreductase activity|molecular_function	GO:0055114|oxidation-reduction process|biological_process
99	R19_3925	2	7	3	12	10	12	9	1.54412	1.33333	Dolichol-phosphate mannosyltransferase subunit 3	GO:0005789|endoplasmic reticulum membrane|cellular_component	GO:0016021|integral component of membrane|cellular_component
527	R19_8430	3	2	2	3	2	4	3	1.45833	1.33333
527	R19_4087	3	2	2	3	2	4	3	1.45833	1.33333
527	R19_9295	3	2	2	3	2	4	3	1.45833	1.33333	conserved hypothetical protein	GO:0006355|regulation of transcription, DNA-templated|biological_process	PF13649.3|Methyltransferase domain
527	R19_5591	3	2	2	3	2	4	3	1.45833	1.33333	conserved hypothetical protein	GO:0016020|membrane|cellular_component	GO:1900560|austinol biosynthetic process|biological_process
165	R19_7739	7	4	3	7	4	8	6	1.4	1.33333	GNAT family acetyltransferase,	GO:0016740|transferase activity|molecular_function	PF00583.22|Acetyltransferase (GNAT) family
165	R19_5726	7	4	3	7	4	8	6	1.4	1.33333	acetyltransferase, GNAT family family	GO:0008080|N-acetyltransferase activity|molecular_function	GO:0008152|metabolic process|biological_process
165	R19_6694	7	4	3	7	4	8	6	1.4	1.33333	acetyltransferase, GNAT family	GO:0008080|N-acetyltransferase activity|molecular_function	GO:0008152|metabolic process|biological_process
165	R19_9715	7	4	3	7	4	8	6	1.4	1.33333	GNAT family	GO:0016746|transferase activity, transferring acyl groups|molecular_function	PF00583.22|Acetyltransferase (GNAT) family
165	R19_1961	7	4	3	7	4	8	6	1.4	1.33333	GNAT family	GO:0008080|N-acetyltransferase activity|molecular_function	GO:0008152|metabolic process|biological_process
165	R19_3274	7	4	3	7	4	8	6	1.4	1.33333	gcn5-related n-acetyltransferase	GO:0016740|transferase activity|molecular_function	PF13673.4|Acetyltransferase (GNAT) domain
165	R19_9167	7	4	3	7	4	8	6	1.4	1.33333	GNAT family acetyltransferase	GO:0008080|N-acetyltransferase activity|molecular_function	GO:0008152|metabolic process|biological_process
165	R19_6679	7	4	3	7	4	8	6	1.4	1.33333	GNAT family	GO:0008080|N-acetyltransferase activity|molecular_function	GO:0008152|metabolic process|biological_process
475	R19_2996	3	3	1	3	3	4	3	1.34615	1.33333	endo-1,4-beta-glucanase,	GO:0005576|extracellular region|cellular_component	GO:0004497|monooxygenase activity|molecular_function
475	R19_4065	3	3	1	3	3	4	3	1.34615	1.33333	endoglucanase,	GO:0004497|monooxygenase activity|molecular_function	GO:0008810|cellulase activity|molecular_function
475	R19_6116	3	3	1	3	3	4	3	1.34615	1.33333	Endoglucanase,	GO:0004497|monooxygenase activity|molecular_function	GO:0008810|cellulase activity|molecular_function
475	R19_112	3	3	1	3	3	4	3	1.34615	1.33333	fungal cellulose binding domain	GO:0016787|hydrolase activity|molecular_function	GO:0008152|metabolic process|biological_process
444	R19_4607	3	3	2	4	1	4	3	1.34615	1.33333	Translation elongation factor eEF-1B gamma subunit,	GO:0005737|cytoplasm|cellular_component	GO:0003746|translation elongation factor activity|molecular_function
444	R19_4598	3	3	2	4	1	4	3	1.34615	1.33333	pyridine nucleotide-disulphide oxidoreductase,	GO:0016021|integral component of membrane|cellular_component	GO:0016491|oxidoreductase activity|molecular_function
444	R19_6656	3	3	2	4	1	4	3	1.34615	1.33333	pyridine nucleotide-disulphide oxidoreductase,	GO:0016491|oxidoreductase activity|molecular_function	GO:0055114|oxidation-reduction process|biological_process
444	R19_10158	3	3	2	4	1	4	3	1.34615	1.33333	Translation elongation factor eEF-1B gamma subunit,	GO:0005737|cytoplasm|cellular_component	GO:0003746|translation elongation factor activity|molecular_function
414	R19_7397	3	4	2	4	1	4	3	1.25	1.33333	fungal specific transcription factor domain	GO:0005634|nucleus|cellular_component	GO:0016021|integral component of membrane|cellular_component
414	R19_7590	3	4	2	4	1	4	3	1.25	1.33333	PF04082.15|Fungal specific transcription factor domain
414	R19_7786	3	4	2	4	1	4	3	1.25	1.33333	TPA: Zn(II)2Cys6 transcription factor (Eurofung)	GO:0046872|metal ion binding|molecular_function	GO:0006355|regulation of transcription, DNA-templated|biological_process
414	R19_7391	3	4	2	4	1	4	3	1.25	1.33333	LCCL domain	GO:0016021|integral component of membrane|cellular_component	GO:0016192|vesicle-mediated transport|biological_process
403	R19_8733	1	5	1	4	3	4	3	1.25	1.33333	PF05368.10|NmrA-like family	PF13460.3|NAD(P)H-binding	PF01370.18|NAD dependent epimerase/dehydratase family
403	R19_4031	1	5	1	4	3	4	3	1.25	1.33333	#NAME?	GO:0016491|oxidoreductase activity|molecular_function	GO:0044710|single-organism metabolic process|biological_process
403	R19_6830	1	5	1	4	3	4	3	1.25	1.33333	PF05368.10|NmrA-like family
403	R19_9318	1	5	1	4	3	4	3	1.25	1.33333	PF13460.3|NAD(P)H-binding	PF05368.10|NmrA-like family
373	R19_4466	3	3	3	4	2	4	3	1.16667	1.33333	fungal specific transcription factor domain	GO:0005634|nucleus|cellular_component	GO:0000981|RNA polymerase II transcription factor activity, sequence-specific DNA binding|molecular_function
373	R19_314	3	3	3	4	2	4	3	1.16667	1.33333	phenylacrylic acid decarboxylase	GO:0005634|nucleus|cellular_component	GO:0000981|RNA polymerase II transcription factor activity, sequence-specific DNA binding|molecular_function
373	R19_7275	3	3	3	4	2	4	3	1.16667	1.33333	C6 transcription factor,	GO:0005634|nucleus|cellular_component	GO:0016021|integral component of membrane|cellular_component
373	R19_855	3	3	3	4	2	4	3	1.16667	1.33333	Zn(II)2Cys6 transcription factor	GO:0043167|ion binding|molecular_function	PF00172.15|Fungal Zn(2)-Cys(6) binuclear cluster domain
367	R19_6347	4	3	3	3	2	4	3	1.16667	1.33333	Mitochondrial processing peptidase alpha subunit,	GO:0005743|mitochondrial inner membrane|cellular_component	GO:0017087|mitochondrial processing peptidase complex|cellular_component
367	R19_3643	4	3	3	3	2	4	3	1.16667	1.33333	acetoacetate- ligase	GO:0016021|integral component of membrane|cellular_component	GO:0030729|acetoacetate-CoA ligase activity|molecular_function
367	R19_87	4	3	3	3	2	4	3	1.16667	1.33333	Acetoacetyl- synthase	GO:0016020|membrane|cellular_component	GO:0030729|acetoacetate-CoA ligase activity|molecular_function
367	R19_6353	4	3	3	3	2	4	3	1.16667	1.33333	acetoacetyl- synthase	GO:0030729|acetoacetate-CoA ligase activity|molecular_function	GO:0006629|lipid metabolic process|biological_process
359	R19_832	3	4	3	3	3	4	3	1.09375	1.33333	tryptophan synthase	GO:0003824|catalytic activity|molecular_function	GO:0006568|tryptophan metabolic process|biological_process
359	R19_963	3	4	3	3	3	4	3	1.09375	1.33333	Bifunctional tryptophan synthase TRPB	GO:0016020|membrane|cellular_component	GO:0004834|tryptophan synthase activity|molecular_function
359	R19_103	3	4	3	3	3	4	3	1.09375	1.33333	Tryptophan synthase	GO:0004834|tryptophan synthase activity|molecular_function	GO:0000162|tryptophan biosynthetic process|biological_process
359	R19_8475	3	4	3	3	3	4	3	1.09375	1.33333
364	R19_9844	3	3	2	5	3	4	3	1.09375	1.33333	Phospho-2-dehydro-3-deoxyheptonate aldolase, phenylalanine-inhibited	GO:0003849|3-deoxy-7-phosphoheptulonate synthase activity|molecular_function	GO:0009073|aromatic amino acid family biosynthetic process|biological_process
364	R19_9848	3	3	2	5	3	4	3	1.09375	1.33333	Phe-inhibited DAHP synthase	GO:0005634|nucleus|cellular_component	GO:0005739|mitochondrion|cellular_component
364	R19_3546	3	3	2	5	3	4	3	1.09375	1.33333	Phospho-2-dehydro-3-deoxyheptonate aldolase	GO:0005634|nucleus|cellular_component	GO:0005737|cytoplasm|cellular_component
364	R19_2978	3	3	2	5	3	4	3	1.09375	1.33333	phospho-2-dehydro-3-deoxyheptonate aldolase	GO:0005634|nucleus|cellular_component	GO:0005737|cytoplasm|cellular_component
330	R19_9004	5	4	3	3	2	4	3	1.02941	1.33333	DNA-dependent RNA polymerase II RPB140	GO:0005665|DNA-directed RNA polymerase II, core complex|cellular_component	GO:0005829|cytosol|cellular_component
330	R19_9906	5	4	3	3	2	4	3	1.02941	1.33333	DNA-directed RNA polymerase III, beta subunit,	GO:0005666|DNA-directed RNA polymerase III complex|cellular_component	GO:0005829|cytosol|cellular_component
330	R19_9018	5	4	3	3	2	4	3	1.02941	1.33333
330	R19_1401	5	4	3	3	2	4	3	1.02941	1.33333
316	R19_3188	4	3	4	3	4	4	3	0.972222	1.33333	PF09994.6|Uncharacterized alpha/beta hydrolase domain (DUF2235)
316	R19_241	4	3	4	3	4	4	3	0.972222	1.33333	PF09994.6|Uncharacterized alpha/beta hydrolase domain (DUF2235)
316	R19_8647	4	3	4	3	4	4	3	0.972222	1.33333	2-methylcitrate dehydratase,	GO:0047547|2-methylcitrate dehydratase activity|molecular_function	GO:0051537|2 iron, 2 sulfur cluster binding|molecular_function
316	R19_3193	4	3	4	3	4	4	3	0.972222	1.33333	IQ calmodulin-binding motif	GO:0016021|integral component of membrane|cellular_component	GO:0005215|transporter activity|molecular_function
315	R19_9002	5	4	2	4	3	4	3	0.972222	1.33333	Polysaccharide deacetylase family	GO:0016810|hydrolase activity, acting on carbon-nitrogen (but not peptide) bonds|molecular_function	GO:0005975|carbohydrate metabolic process|biological_process
315	R19_7473	5	4	2	4	3	4	3	0.972222	1.33333	polysaccharide deacetylase family	GO:0016810|hydrolase activity, acting on carbon-nitrogen (but not peptide) bonds|molecular_function	GO:0005975|carbohydrate metabolic process|biological_process
315	R19_8851	5	4	2	4	3	4	3	0.972222	1.33333	C6 zinc finger domain	GO:0005634|nucleus|cellular_component	GO:0000981|RNA polymerase II transcription factor activity, sequence-specific DNA binding|molecular_function
315	R19_9547	5	4	2	4	3	4	3	0.972222	1.33333	polysaccharide deacetylase family	GO:0016491|oxidoreductase activity|molecular_function	GO:0016810|hydrolase activity, acting on carbon-nitrogen (but not peptide) bonds|molecular_function
302	R19_7912	6	4	2	4	3	4	3	0.921053	1.33333	C-24(28) sterol reductase	GO:0016021|integral component of membrane|cellular_component	GO:0000246|delta24(24-1) sterol reductase activity|molecular_function
302	R19_6165	6	4	2	4	3	4	3	0.921053	1.33333	Delta(24(24(1)))-sterol reductase	GO:0016021|integral component of membrane|cellular_component	GO:0016628|oxidoreductase activity, acting on the CH-CH group of donors, NAD or NADP as acceptor|molecular_function
302	R19_4809	6	4	2	4	3	4	3	0.921053	1.33333	Acyl- N-acyltransferase	GO:0016746|transferase activity, transferring acyl groups|molecular_function
302	R19_6161	6	4	2	4	3	4	3	0.921053	1.33333	Acyl- N-acyltransferase	GO:0008080|N-acetyltransferase activity|molecular_function	GO:0008152|metabolic process|biological_process
273	R19_6069	6	3	2	4	5	4	3	0.875	1.33333	sensor histidine kinase response regulator,	GO:0005622|intracellular|cellular_component	GO:0000155|phosphorelay sensor kinase activity|molecular_function
273	R19_4908	6	3	2	4	5	4	3	0.875	1.33333	Sensor histidine kinase response regulator,	GO:0005622|intracellular|cellular_component	GO:0000155|phosphorelay sensor kinase activity|molecular_function
273	R19_6051	6	3	2	4	5	4	3	0.875	1.33333	sensor histidine kinase response regulator,	GO:0005622|intracellular|cellular_component	GO:0000155|phosphorelay sensor kinase activity|molecular_function
273	R19_8197	6	3	2	4	5	4	3	0.875	1.33333	Sensor histidine kinase response regulator,	GO:0005622|intracellular|cellular_component	GO:0000155|phosphorelay sensor kinase activity|molecular_function
262	R19_8326	5	5	2	5	4	4	3	0.833333	1.33333	hypothetical protein PROQFM164_S04g000772	GO:0005576|extracellular region|cellular_component	GO:0005634|nucleus|cellular_component
262	R19_3332	5	5	2	5	4	4	3	0.833333	1.33333	RRNA biogenesis RRP5,	GO:0005730|nucleolus|cellular_component	GO:0032040|small-subunit processome|cellular_component
262	R19_1999	5	5	2	5	4	4	3	0.833333	1.33333	PLC-like phosphodiesterase, TIM beta alpha-barrel domain	GO:0016021|integral component of membrane|cellular_component	GO:0008081|phosphoric diester hydrolase activity|molecular_function
262	R19_8841	5	5	2	5	4	4	3	0.833333	1.33333	Pc20g14970	GO:0016021|integral component of membrane|cellular_component
264	R19_6899	6	4	3	4	4	4	3	0.833333	1.33333	glycerol uptake facilitator	GO:0000324|fungal-type vacuole|cellular_component	GO:0005886|plasma membrane|cellular_component
264	R19_8068	6	4	3	4	4	4	3	0.833333	1.33333	Aquaglyceroporin,	GO:0000324|fungal-type vacuole|cellular_component	GO:0005886|plasma membrane|cellular_component
264	R19_7124	6	4	3	4	4	4	3	0.833333	1.33333	MIP transporter,	GO:0016021|integral component of membrane|cellular_component	GO:0015250|water channel activity|molecular_function
264	R19_9933	6	4	3	4	4	4	3	0.833333	1.33333	MIP transporter,	GO:0016020|membrane|cellular_component	GO:0006810|transport|biological_process
254	R19_3860	4	4	4	5	5	4	3	0.795455	1.33333	cytosolic hydroxymethyltransferase,	GO:0005739|mitochondrion|cellular_component	GO:0004372|glycine hydroxymethyltransferase activity|molecular_function
254	R19_5680	4	4	4	5	5	4	3	0.795455	1.33333	patatin-like phospholipase	GO:0044238|primary metabolic process|biological_process	GO:0044710|single-organism metabolic process|biological_process
254	R19_10031	4	4	4	5	5	4	3	0.795455	1.33333
254	R19_2820	4	4	4	5	5	4	3	0.795455	1.33333	Serine hydroxymethyltransferase	GO:0005737|cytoplasm|cellular_component	GO:0004372|glycine hydroxymethyltransferase activity|molecular_function
247	R19_4273	8	3	2	6	4	4	3	0.76087	1.33333	40S ribosomal S8-B	GO:0022627|cytosolic small ribosomal subunit|cellular_component	GO:0003735|structural constituent of ribosome|molecular_function
247	R19_4288	8	3	2	6	4	4	3	0.76087	1.33333
247	R19_4285	8	3	2	6	4	4	3	0.76087	1.33333	40S ribosomal S8	GO:0005622|intracellular|cellular_component
247	R19_4284	8	3	2	6	4	4	3	0.76087	1.33333	integral membrane ,	GO:0005840|ribosome|cellular_component	GO:0016020|membrane|cellular_component
240	R19_787	8	5	3	4	3	4	3	0.76087	1.33333	kinase-like domain	GO:0016301|kinase activity|molecular_function	GO:0016773|phosphotransferase activity, alcohol group as acceptor|molecular_function
240	R19_3681	8	5	3	4	3	4	3	0.76087	1.33333	serine threonine kinase	GO:0016301|kinase activity|molecular_function	GO:0016773|phosphotransferase activity, alcohol group as acceptor|molecular_function
240	R19_6788	8	5	3	4	3	4	3	0.76087	1.33333	kinase-like domain	GO:0004672|protein kinase activity|molecular_function	GO:0005524|ATP binding|molecular_function
240	R19_1545	8	5	3	4	3	4	3	0.76087	1.33333	serine threonine kinase	GO:0004672|protein kinase activity|molecular_function	GO:0005524|ATP binding|molecular_function
230	R19_1194	5	7	2	8	2	4	3	0.729167	1.33333	Fungal specific transcription factor,	GO:0005634|nucleus|cellular_component	GO:0016020|membrane|cellular_component
230	R19_6733	5	7	2	8	2	4	3	0.729167	1.33333	Zn(II)2Cys6 transcription factor	GO:0005488|binding|molecular_function	PF04082.15|Fungal specific transcription factor domain
230	R19_4283	5	7	2	8	2	4	3	0.729167	1.33333	Fungal specific transcription factor,	GO:0005634|nucleus|cellular_component	GO:0000981|RNA polymerase II transcription factor activity, sequence-specific DNA binding|molecular_function
230	R19_5895	5	7	2	8	2	4	3	0.729167	1.33333	Zn(II)2Cys6 transcription factor	GO:0005634|nucleus|cellular_component	GO:0000981|RNA polymerase II transcription factor activity, sequence-specific DNA binding|molecular_function
193	R19_7320	3	1	18	4	2	4	3	0.625	1.33333	RNA-directed RNA polymerase (Sad-1),	GO:0003824|catalytic activity|molecular_function	GO:0097159|organic cyclic compound binding|molecular_function
193	R19_4513	3	1	18	4	2	4	3	0.625	1.33333	Aldehyde dehydrogenase ( 12),	GO:0003824|catalytic activity|molecular_function	GO:0097159|organic cyclic compound binding|molecular_function
193	R19_8123	3	1	18	4	2	4	3	0.625	1.33333	Reverse transcriptase,	GO:0003676|nucleic acid binding|molecular_function	GO:0003964|RNA-directed DNA polymerase activity|molecular_function
193	R19_6251	3	1	18	4	2	4	3	0.625	1.33333	zinc knuckle domain	GO:0016779|nucleotidyltransferase activity|molecular_function	GO:0097159|organic cyclic compound binding|molecular_function
43	R19_4266	13	23	11	21	8	21	16	1.21711	1.3125	Major facilitator superfamily transporter	GO:0016021|integral component of membrane|cellular_component	GO:0055085|transmembrane transport|biological_process
43	R19_4200	13	23	11	21	8	21	16	1.21711	1.3125	MFS transporter,	GO:0016021|integral component of membrane|cellular_component	GO:0022891|substrate-specific transmembrane transporter activity|molecular_function
43	R19_5478	13	23	11	21	8	21	16	1.21711	1.3125	major facilitator superfamily	GO:0016021|integral component of membrane|cellular_component	GO:0055085|transmembrane transport|biological_process
43	R19_5439	13	23	11	21	8	21	16	1.21711	1.3125	MFS transporter,	GO:0016021|integral component of membrane|cellular_component	GO:0000166|nucleotide binding|molecular_function
43	R19_6044	13	23	11	21	8	21	16	1.21711	1.3125	HOL1,	GO:0016021|integral component of membrane|cellular_component	GO:0055085|transmembrane transport|biological_process
43	R19_305	13	23	11	21	8	21	16	1.21711	1.3125	MFS transporter	GO:0016021|integral component of membrane|cellular_component	GO:0003676|nucleic acid binding|molecular_function
43	R19_1757	13	23	11	21	8	21	16	1.21711	1.3125	cycloheximide resistance ,	GO:0016021|integral component of membrane|cellular_component	GO:0055085|transmembrane transport|biological_process
43	R19_325	13	23	11	21	8	21	16	1.21711	1.3125	MFS transporter,	GO:0016021|integral component of membrane|cellular_component	GO:0055085|transmembrane transport|biological_process
43	R19_3158	13	23	11	21	8	21	16	1.21711	1.3125	MFS transporter	GO:0016020|membrane|cellular_component	GO:0044765|single-organism transport|biological_process
43	R19_4093	13	23	11	21	8	21	16	1.21711	1.3125	MFS transporter	GO:0016020|membrane|cellular_component	GO:0009987|cellular process|biological_process
43	R19_5070	13	23	11	21	8	21	16	1.21711	1.3125	mfs transporter	GO:0016021|integral component of membrane|cellular_component	GO:0055085|transmembrane transport|biological_process
43	R19_401	13	23	11	21	8	21	16	1.21711	1.3125	MFS multidrug transporter	GO:0016021|integral component of membrane|cellular_component	GO:0055085|transmembrane transport|biological_process
43	R19_827	13	23	11	21	8	21	16	1.21711	1.3125	polyamine transporter	GO:0016021|integral component of membrane|cellular_component	GO:0055085|transmembrane transport|biological_process
43	R19_7150	13	23	11	21	8	21	16	1.21711	1.3125	PF07690.13|Major Facilitator Superfamily	PF00083.21|Sugar (and other) transporter
43	R19_9894	13	23	11	21	8	21	16	1.21711	1.3125	MFS transporter,	GO:0016021|integral component of membrane|cellular_component	GO:0055085|transmembrane transport|biological_process
43	R19_7123	13	23	11	21	8	21	16	1.21711	1.3125	extracellular exo-polygalacturonase,	GO:0005576|extracellular region|cellular_component	GO:0016021|integral component of membrane|cellular_component
43	R19_6939	13	23	11	21	8	21	16	1.21711	1.3125	MFS transporter,	GO:0016021|integral component of membrane|cellular_component	GO:0055085|transmembrane transport|biological_process
43	R19_4584	13	23	11	21	8	21	16	1.21711	1.3125	MFS multidrug transporter	GO:0016020|membrane|cellular_component	PF07690.13|Major Facilitator Superfamily
43	R19_9820	13	23	11	21	8	21	16	1.21711	1.3125	extracellular exo-polygalacturonase,	GO:0005576|extracellular region|cellular_component	GO:0004650|polygalacturonase activity|molecular_function
43	R19_8672	13	23	11	21	8	21	16	1.21711	1.3125	extracellular exo-polygalacturonase,	GO:0005576|extracellular region|cellular_component	GO:0004650|polygalacturonase activity|molecular_function
43	R19_4318	13	23	11	21	8	21	16	1.21711	1.3125	hypothetical protein ANI_1_2418094	GO:0016021|integral component of membrane|cellular_component	PF01124.15|MAPEG family
39	R19_5985	31	20	15	22	19	13	10	0.537383	1.3	phosphotransferase enzyme family	GO:0016301|kinase activity|molecular_function	GO:0016310|phosphorylation|biological_process
39	R19_6376	31	20	15	22	19	13	10	0.537383	1.3	PF01636.20|Phosphotransferase enzyme family
39	R19_666	31	20	15	22	19	13	10	0.537383	1.3
39	R19_7985	31	20	15	22	19	13	10	0.537383	1.3	Altered inheritance of mitochondria 9, mitochondrial	GO:0016301|kinase activity|molecular_function	GO:0016310|phosphorylation|biological_process
39	R19_7745	31	20	15	22	19	13	10	0.537383	1.3	PF01636.20|Phosphotransferase enzyme family
39	R19_6316	31	20	15	22	19	13	10	0.537383	1.3	phosphotransferase enzyme family	GO:0016301|kinase activity|molecular_function	GO:0016310|phosphorylation|biological_process
39	R19_9345	31	20	15	22	19	13	10	0.537383	1.3	phosphotransferase family	GO:0016301|kinase activity|molecular_function	GO:0016310|phosphorylation|biological_process
39	R19_1482	31	20	15	22	19	13	10	0.537383	1.3	phosphotransferase enzyme family	GO:0016772|transferase activity, transferring phosphorus-containing groups|molecular_function	GO:0008152|metabolic process|biological_process
39	R19_428	31	20	15	22	19	13	10	0.537383	1.3	phosphotransferase enzyme family	GO:0016740|transferase activity|molecular_function	GO:0008152|metabolic process|biological_process
39	R19_126	31	20	15	22	19	13	10	0.537383	1.3	phosphotransferase enzyme family	GO:0016740|transferase activity|molecular_function	PF01636.20|Phosphotransferase enzyme family
39	R19_9364	31	20	15	22	19	13	10	0.537383	1.3	phosphotransferase family	GO:0016740|transferase activity|molecular_function	PF01636.20|Phosphotransferase enzyme family
39	R19_9365	31	20	15	22	19	13	10	0.537383	1.3	phosphotransferase family	GO:0016772|transferase activity, transferring phosphorus-containing groups|molecular_function	GO:0008152|metabolic process|biological_process
39	R19_427	31	20	15	22	19	13	10	0.537383	1.3
12	R19_6717	32	37	23	39	25	40	31	1.13782	1.29032	short chain dehydrogenase reductase family oxidoreductase	GO:0008270|zinc ion binding|molecular_function	GO:0016491|oxidoreductase activity|molecular_function
12	R19_8252	32	37	23	39	25	40	31	1.13782	1.29032	alcohol dehydrogenase	GO:0005737|cytoplasm|cellular_component	GO:0004022|alcohol dehydrogenase (NAD) activity|molecular_function
12	R19_4675	32	37	23	39	25	40	31	1.13782	1.29032	alcohol dehydrogenase	GO:0005737|cytoplasm|cellular_component	GO:0004022|alcohol dehydrogenase (NAD) activity|molecular_function
12	R19_2237	32	37	23	39	25	40	31	1.13782	1.29032	Alcohol dehydrogenase 5	GO:0008270|zinc ion binding|molecular_function	GO:0016491|oxidoreductase activity|molecular_function
12	R19_9952	32	37	23	39	25	40	31	1.13782	1.29032	alcohol dehydrogenase	GO:0008270|zinc ion binding|molecular_function	GO:0016491|oxidoreductase activity|molecular_function
12	R19_9310	32	37	23	39	25	40	31	1.13782	1.29032	alcohol dehydrogenase II	GO:0005737|cytoplasm|cellular_component	GO:0004022|alcohol dehydrogenase (NAD) activity|molecular_function
12	R19_5628	32	37	23	39	25	40	31	1.13782	1.29032	alcohol dehydrogenase II	GO:0005737|cytoplasm|cellular_component	GO:0004022|alcohol dehydrogenase (NAD) activity|molecular_function
12	R19_383	32	37	23	39	25	40	31	1.13782	1.29032	alcohol dehydrogenase	GO:0046872|metal ion binding|molecular_function	PF08240.9|Alcohol dehydrogenase GroES-like domain
12	R19_3059	32	37	23	39	25	40	31	1.13782	1.29032	alcohol dehydrogenase	GO:0008270|zinc ion binding|molecular_function	GO:0016491|oxidoreductase activity|molecular_function
12	R19_3268	32	37	23	39	25	40	31	1.13782	1.29032	alcohol dehydrogenase	GO:0016021|integral component of membrane|cellular_component	GO:0004022|alcohol dehydrogenase (NAD) activity|molecular_function
12	R19_1072	32	37	23	39	25	40	31	1.13782	1.29032	alcohol dehydrogenase	GO:0004022|alcohol dehydrogenase (NAD) activity|molecular_function	GO:0008270|zinc ion binding|molecular_function
12	R19_4439	32	37	23	39	25	40	31	1.13782	1.29032	alcohol dehydrogenase,	GO:0004022|alcohol dehydrogenase (NAD) activity|molecular_function	GO:0008270|zinc ion binding|molecular_function
12	R19_7229	32	37	23	39	25	40	31	1.13782	1.29032	Alcohol dehydrogenase II	GO:0008270|zinc ion binding|molecular_function	GO:0016491|oxidoreductase activity|molecular_function
12	R19_5769	32	37	23	39	25	40	31	1.13782	1.29032	alcohol dehydrogenase,	GO:0008270|zinc ion binding|molecular_function	GO:0016491|oxidoreductase activity|molecular_function
12	R19_1209	32	37	23	39	25	40	31	1.13782	1.29032	PF08240.9|Alcohol dehydrogenase GroES-like domain	PF00107.23|Zinc-binding dehydrogenase
12	R19_2066	32	37	23	39	25	40	31	1.13782	1.29032	alcohol dehydrogenase	GO:0046872|metal ion binding|molecular_function	GO:0006811|ion transport|biological_process
12	R19_753	32	37	23	39	25	40	31	1.13782	1.29032	alcohol dehydrogenase	GO:0004022|alcohol dehydrogenase (NAD) activity|molecular_function	GO:0008270|zinc ion binding|molecular_function
12	R19_4680	32	37	23	39	25	40	31	1.13782	1.29032	Alcohol dehydrogenase 5	GO:0008270|zinc ion binding|molecular_function	GO:0016491|oxidoreductase activity|molecular_function
12	R19_5035	32	37	23	39	25	40	31	1.13782	1.29032	zinc-binding alcohol dehydrogenase,	GO:0008106|alcohol dehydrogenase (NADP+) activity|molecular_function	GO:0008270|zinc ion binding|molecular_function
12	R19_7079	32	37	23	39	25	40	31	1.13782	1.29032	Zinc-binding alcohol dehydrogenase,	GO:0008270|zinc ion binding|molecular_function	GO:0016616|oxidoreductase activity, acting on the CH-OH group of donors, NAD or NADP as acceptor|molecular_function
12	R19_9047	32	37	23	39	25	40	31	1.13782	1.29032	NIMA interactive	GO:0008270|zinc ion binding|molecular_function	GO:0016491|oxidoreductase activity|molecular_function
12	R19_9695	32	37	23	39	25	40	31	1.13782	1.29032	NADP-dependent alcohol dehydrogenase	GO:0004022|alcohol dehydrogenase (NAD) activity|molecular_function	GO:0008270|zinc ion binding|molecular_function
12	R19_8389	32	37	23	39	25	40	31	1.13782	1.29032	Alcohol dehydrogenase	GO:0046872|metal ion binding|molecular_function	PF08240.9|Alcohol dehydrogenase GroES-like domain
12	R19_4218	32	37	23	39	25	40	31	1.13782	1.29032	chlorophyll synthesis pathway	GO:0003939|L-iditol 2-dehydrogenase activity|molecular_function	GO:0008270|zinc ion binding|molecular_function
12	R19_2739	32	37	23	39	25	40	31	1.13782	1.29032	oxidoreductase, zinc-binding	GO:0008106|alcohol dehydrogenase (NADP+) activity|molecular_function	GO:0008270|zinc ion binding|molecular_function
12	R19_5513	32	37	23	39	25	40	31	1.13782	1.29032	Alcohol dehydrogenase,	GO:0008270|zinc ion binding|molecular_function	GO:0016491|oxidoreductase activity|molecular_function
12	R19_1830	32	37	23	39	25	40	31	1.13782	1.29032	alcohol dehydrogenase,	GO:0008270|zinc ion binding|molecular_function	GO:0016491|oxidoreductase activity|molecular_function
12	R19_9084	32	37	23	39	25	40	31	1.13782	1.29032	Xylitol dehydrogenase	GO:0003939|L-iditol 2-dehydrogenase activity|molecular_function	GO:0008270|zinc ion binding|molecular_function
12	R19_8861	32	37	23	39	25	40	31	1.13782	1.29032	alcohol dehydrogenase	GO:0004022|alcohol dehydrogenase (NAD) activity|molecular_function	GO:0008270|zinc ion binding|molecular_function
12	R19_7242	32	37	23	39	25	40	31	1.13782	1.29032	PF00107.23|Zinc-binding dehydrogenase	PF08240.9|Alcohol dehydrogenase GroES-like domain	PF13602.3|Zinc-binding dehydrogenase
12	R19_1841	32	37	23	39	25	40	31	1.13782	1.29032	Zinc-dependent alcohol dehydrogenase,	GO:0008270|zinc ion binding|molecular_function	GO:0016616|oxidoreductase activity, acting on the CH-OH group of donors, NAD or NADP as acceptor|molecular_function
12	R19_300	32	37	23	39	25	40	31	1.13782	1.29032	Alcohol dehydrogenase,	GO:0008270|zinc ion binding|molecular_function	GO:0016491|oxidoreductase activity|molecular_function
12	R19_1356	32	37	23	39	25	40	31	1.13782	1.29032	alcohol dehydrogenase	GO:0008270|zinc ion binding|molecular_function	GO:0016491|oxidoreductase activity|molecular_function
12	R19_7020	32	37	23	39	25	40	31	1.13782	1.29032	PF00107.23|Zinc-binding dehydrogenase	PF08240.9|Alcohol dehydrogenase GroES-like domain
12	R19_1351	32	37	23	39	25	40	31	1.13782	1.29032	Sorbitol xylitol dehydrogenase,	GO:0003939|L-iditol 2-dehydrogenase activity|molecular_function	GO:0008270|zinc ion binding|molecular_function
12	R19_1934	32	37	23	39	25	40	31	1.13782	1.29032	zinc-containing alcohol dehydrogenase,	GO:0008270|zinc ion binding|molecular_function	GO:0016491|oxidoreductase activity|molecular_function
12	R19_3647	32	37	23	39	25	40	31	1.13782	1.29032	Formaldehyde dehydrogenase	GO:0005634|nucleus|cellular_component	GO:0005829|cytosol|cellular_component
12	R19_2357	32	37	23	39	25	40	31	1.13782	1.29032	alcohol dehydrogenase	GO:0004022|alcohol dehydrogenase (NAD) activity|molecular_function	GO:0008270|zinc ion binding|molecular_function
12	R19_4654	32	37	23	39	25	40	31	1.13782	1.29032	L-arabitol dehydrogenase	GO:0000166|nucleotide binding|molecular_function	GO:0003939|L-iditol 2-dehydrogenase activity|molecular_function
12	R19_3386	32	37	23	39	25	40	31	1.13782	1.29032	alcohol dehydrogenase, zinc-containing	GO:0008270|zinc ion binding|molecular_function	GO:0008743|L-threonine 3-dehydrogenase activity|molecular_function
80	R19_7387	11	12	9	11	7	9	7	0.8	1.28571	acyl- dehydrogenase	GO:0003995|acyl-CoA dehydrogenase activity|molecular_function	GO:0050660|flavin adenine dinucleotide binding|molecular_function
80	R19_1768	11	12	9	11	7	9	7	0.8	1.28571	Acyl- dehydrogenase,	GO:0003995|acyl-CoA dehydrogenase activity|molecular_function	GO:0016787|hydrolase activity|molecular_function
80	R19_4181	11	12	9	11	7	9	7	0.8	1.28571	Acyl- dehydrogenase,	GO:0000062|fatty-acyl-CoA binding|molecular_function	GO:0004466|long-chain-acyl-CoA dehydrogenase activity|molecular_function
80	R19_1081	11	12	9	11	7	9	7	0.8	1.28571	acyl- dehydrogenase	GO:0000062|fatty-acyl-CoA binding|molecular_function	GO:0003995|acyl-CoA dehydrogenase activity|molecular_function
80	R19_1465	11	12	9	11	7	9	7	0.8	1.28571	acyl- dehydrogenase family	GO:0000062|fatty-acyl-CoA binding|molecular_function	GO:0008470|isovaleryl-CoA dehydrogenase activity|molecular_function
80	R19_685	11	12	9	11	7	9	7	0.8	1.28571	acyl- dehydrogenase	GO:0003995|acyl-CoA dehydrogenase activity|molecular_function	GO:0050660|flavin adenine dinucleotide binding|molecular_function
80	R19_7729	11	12	9	11	7	9	7	0.8	1.28571	Isovaleryl- dehydrogenase ,	GO:0005739|mitochondrion|cellular_component	GO:0000062|fatty-acyl-CoA binding|molecular_function
80	R19_4562	11	12	9	11	7	9	7	0.8	1.28571	acyl- dehydrogenase	GO:0005739|mitochondrion|cellular_component	GO:0000062|fatty-acyl-CoA binding|molecular_function
80	R19_4558	11	12	9	11	7	9	7	0.8	1.28571
47	R19_4580	19	16	12	18	11	19	15	1.11842	1.26667	methyltransferase -like,	GO:0008152|metabolic process|biological_process	PF13489.3|Methyltransferase domain
47	R19_5516	19	16	12	18	11	19	15	1.11842	1.26667	Cytochrome P450 family	GO:0016021|integral component of membrane|cellular_component	GO:0004497|monooxygenase activity|molecular_function
47	R19_6174	19	16	12	18	11	19	15	1.11842	1.26667	PF13489.3|Methyltransferase domain	PF13649.3|Methyltransferase domain	PF13847.3|Methyltransferase domain
47	R19_8228	19	16	12	18	11	19	15	1.11842	1.26667	PF13489.3|Methyltransferase domain	PF13649.3|Methyltransferase domain	PF08241.9|Methyltransferase domain
47	R19_3384	19	16	12	18	11	19	15	1.11842	1.26667	TAM domain methyltransferase,	GO:0008168|methyltransferase activity|molecular_function	GO:0032259|methylation|biological_process
47	R19_2641	19	16	12	18	11	19	15	1.11842	1.26667	methyltransferase -like,	GO:0016740|transferase activity|molecular_function	PF13489.3|Methyltransferase domain
47	R19_5528	19	16	12	18	11	19	15	1.11842	1.26667	PF03006.17|Haemolysin-III related	PF13489.3|Methyltransferase domain	PF13649.3|Methyltransferase domain
47	R19_2431	19	16	12	18	11	19	15	1.11842	1.26667	PF13489.3|Methyltransferase domain	PF13649.3|Methyltransferase domain
47	R19_1856	19	16	12	18	11	19	15	1.11842	1.26667	PF13489.3|Methyltransferase domain
47	R19_1794	19	16	12	18	11	19	15	1.11842	1.26667	regulator of secondary metabolism	GO:0005634|nucleus|cellular_component	GO:0016740|transferase activity|molecular_function
47	R19_1385	19	16	12	18	11	19	15	1.11842	1.26667	PF13489.3|Methyltransferase domain
47	R19_9019	19	16	12	18	11	19	15	1.11842	1.26667	PF13489.3|Methyltransferase domain	PF13649.3|Methyltransferase domain
47	R19_1558	19	16	12	18	11	19	15	1.11842	1.26667	PF13489.3|Methyltransferase domain	PF13649.3|Methyltransferase domain
47	R19_4750	19	16	12	18	11	19	15	1.11842	1.26667	S-adenosyl-L-methionine-dependent methyltransferase	GO:0008168|methyltransferase activity|molecular_function	GO:0032259|methylation|biological_process
47	R19_1230	19	16	12	18	11	19	15	1.11842	1.26667	TAM domain methyltransferase,	GO:0008168|methyltransferase activity|molecular_function	GO:0032259|methylation|biological_process
47	R19_5571	19	16	12	18	11	19	15	1.11842	1.26667	PF13489.3|Methyltransferase domain
47	R19_3246	19	16	12	18	11	19	15	1.11842	1.26667	-like methyltransferase,	GO:0016021|integral component of membrane|cellular_component	GO:0055085|transmembrane transport|biological_process
47	R19_3307	19	16	12	18	11	19	15	1.11842	1.26667	PF13489.3|Methyltransferase domain
47	R19_2644	19	16	12	18	11	19	15	1.11842	1.26667
32	R19_4068	19	19	12	30	14	29	23	1.38298	1.26087	carboxylesterase,	GO:0005615|extracellular space|cellular_component	GO:0044424|intracellular part|cellular_component
32	R19_2552	19	19	12	30	14	29	23	1.38298	1.26087	cholinesterase	GO:0052689|carboxylic ester hydrolase activity|molecular_function	GO:0008152|metabolic process|biological_process
32	R19_8971	19	19	12	30	14	29	23	1.38298	1.26087	cholinesterase,	GO:0005615|extracellular space|cellular_component	GO:0052689|carboxylic ester hydrolase activity|molecular_function
32	R19_5669	19	19	12	30	14	29	23	1.38298	1.26087	PF00135.25|Carboxylesterase family	PF07859.10|alpha/beta hydrolase fold
32	R19_4345	19	19	12	30	14	29	23	1.38298	1.26087	PF00135.25|Carboxylesterase family	PF00135.25|Carboxylesterase family	PF07859.10|alpha/beta hydrolase fold
32	R19_6567	19	19	12	30	14	29	23	1.38298	1.26087	PF00135.25|Carboxylesterase family
32	R19_9104	19	19	12	30	14	29	23	1.38298	1.26087	Triacylglycerol lipase,	GO:0052689|carboxylic ester hydrolase activity|molecular_function	GO:0008152|metabolic process|biological_process
32	R19_1479	19	19	12	30	14	29	23	1.38298	1.26087	triacylglycerol lipase	GO:0052689|carboxylic ester hydrolase activity|molecular_function	GO:0008152|metabolic process|biological_process
32	R19_225	19	19	12	30	14	29	23	1.38298	1.26087	PF00135.25|Carboxylesterase family
32	R19_9054	19	19	12	30	14	29	23	1.38298	1.26087	carboxylesterase	GO:0052689|carboxylic ester hydrolase activity|molecular_function	GO:0008152|metabolic process|biological_process
32	R19_8388	19	19	12	30	14	29	23	1.38298	1.26087	PF00135.25|Carboxylesterase family	PF07859.10|alpha/beta hydrolase fold	PF00326.18|Prolyl oligopeptidase family
32	R19_5945	19	19	12	30	14	29	23	1.38298	1.26087	Extracellular lipase,	GO:0016021|integral component of membrane|cellular_component	GO:0052689|carboxylic ester hydrolase activity|molecular_function
32	R19_3759	19	19	12	30	14	29	23	1.38298	1.26087	carboxylesterase	GO:0016787|hydrolase activity|molecular_function	GO:0008152|metabolic process|biological_process
32	R19_8262	19	19	12	30	14	29	23	1.38298	1.26087	acetylcholinesterase precursor	GO:0005615|extracellular space|cellular_component	GO:0052689|carboxylic ester hydrolase activity|molecular_function
32	R19_3570	19	19	12	30	14	29	23	1.38298	1.26087	PF00135.25|Carboxylesterase family
32	R19_486	19	19	12	30	14	29	23	1.38298	1.26087	carboxylesterase	GO:0052689|carboxylic ester hydrolase activity|molecular_function	GO:0008152|metabolic process|biological_process
32	R19_6757	19	19	12	30	14	29	23	1.38298	1.26087	PF00135.25|Carboxylesterase family	PF07859.10|alpha/beta hydrolase fold
32	R19_735	19	19	12	30	14	29	23	1.38298	1.26087	carboxylesterase family	GO:0016787|hydrolase activity|molecular_function	GO:0008152|metabolic process|biological_process
32	R19_4262	19	19	12	30	14	29	23	1.38298	1.26087	PF00135.25|Carboxylesterase family	PF07859.10|alpha/beta hydrolase fold
32	R19_5710	19	19	12	30	14	29	23	1.38298	1.26087	alpha beta-hydrolase	GO:0016787|hydrolase activity|molecular_function	PF00135.25|Carboxylesterase family
32	R19_3964	19	19	12	30	14	29	23	1.38298	1.26087	Triacylglycerol lipase ( ),	GO:0016787|hydrolase activity|molecular_function	GO:0008152|metabolic process|biological_process
32	R19_3053	19	19	12	30	14	29	23	1.38298	1.26087	triacylglycerol lipase	GO:0016787|hydrolase activity|molecular_function	GO:0008152|metabolic process|biological_process
32	R19_4716	19	19	12	30	14	29	23	1.38298	1.26087	PF00135.25|Carboxylesterase family	PF00135.25|Carboxylesterase family
32	R19_70	19	19	12	30	14	29	23	1.38298	1.26087	carboxylesterase family	GO:0016787|hydrolase activity|molecular_function	GO:0008152|metabolic process|biological_process
32	R19_4715	19	19	12	30	14	29	23	1.38298	1.26087	PF00135.25|Carboxylesterase family	PF00135.25|Carboxylesterase family
32	R19_1448	19	19	12	30	14	29	23	1.38298	1.26087	Carboxylesterase,	GO:0005615|extracellular space|cellular_component	GO:0052689|carboxylic ester hydrolase activity|molecular_function
32	R19_8085	19	19	12	30	14	29	23	1.38298	1.26087	Carboxylesterase, type B	GO:0016020|membrane|cellular_component	GO:0052689|carboxylic ester hydrolase activity|molecular_function
32	R19_9957	19	19	12	30	14	29	23	1.38298	1.26087	PF00135.25|Carboxylesterase family	PF00135.25|Carboxylesterase family	PF07859.10|alpha/beta hydrolase fold
32	R19_8086	19	19	12	30	14	29	23	1.38298	1.26087	Carboxylesterase, type B	GO:0052689|carboxylic ester hydrolase activity|molecular_function	EC:3.1.1.1
463	R19_7384	2	1	1	6	1	5	4	2.04545	1.25	2-dehydropantoate 2-reductase	GO:0005737|cytoplasm|cellular_component	GO:0008677|2-dehydropantoate 2-reductase activity|molecular_function
463	R19_6820	2	1	1	6	1	5	4	2.04545	1.25	2-dehydropantoate 2-reductase	GO:0005737|cytoplasm|cellular_component	GO:0008677|2-dehydropantoate 2-reductase activity|molecular_function
463	R19_4249	2	1	1	6	1	5	4	2.04545	1.25	2-dehydropantoate 2-reductase	GO:0005737|cytoplasm|cellular_component	GO:0008677|2-dehydropantoate 2-reductase activity|molecular_function
463	R19_4567	2	1	1	6	1	5	4	2.04545	1.25	2-dehydropantoate 2-reductase	GO:0016491|oxidoreductase activity|molecular_function	GO:0044710|single-organism metabolic process|biological_process
463	R19_4168	2	1	1	6	1	5	4	2.04545	1.25	2-dehydropantoate 2-reductase	GO:0016491|oxidoreductase activity|molecular_function	GO:0006810|transport|biological_process
431	R19_4010	2	2	3	2	3	5	4	1.875	1.25	C4-dicarboxylate malic acid transporter	GO:0016021|integral component of membrane|cellular_component	GO:0015140|malate transmembrane transporter activity|molecular_function
431	R19_5457	2	2	3	2	3	5	4	1.875	1.25	C4-dicarboxylate transporter malic acid transport ,	GO:0016021|integral component of membrane|cellular_component	GO:0055085|transmembrane transport|biological_process
431	R19_4454	2	2	3	2	3	5	4	1.875	1.25	C4-dicarboxylate transporter malic acid transport ,	GO:0016021|integral component of membrane|cellular_component	GO:0015140|malate transmembrane transporter activity|molecular_function
431	R19_9806	2	2	3	2	3	5	4	1.875	1.25	c4-dicarboxylate transporter malic acid transport	GO:0016021|integral component of membrane|cellular_component	GO:0055085|transmembrane transport|biological_process
431	R19_5460	2	2	3	2	3	5	4	1.875	1.25	C4-dicarboxylate transporter malic acid transport ,	GO:0016021|integral component of membrane|cellular_component	GO:0015140|malate transmembrane transporter activity|molecular_function
45	R19_533	10	12	12	20	14	25	20	1.65441	1.25	PF13602.3|Zinc-binding dehydrogenase	PF00107.23|Zinc-binding dehydrogenase
45	R19_1358	10	12	12	20	14	25	20	1.65441	1.25	zinc-binding dehydrogenase family oxidoreductase,	GO:0008270|zinc ion binding|molecular_function	GO:0016491|oxidoreductase activity|molecular_function
45	R19_1051	10	12	12	20	14	25	20	1.65441	1.25	Zinc alcohol dehydrogenase,	GO:0005783|endoplasmic reticulum|cellular_component	GO:0005794|Golgi apparatus|cellular_component
45	R19_10549	10	12	12	20	14	25	20	1.65441	1.25	Zinc-binding oxidoreductase	GO:0016021|integral component of membrane|cellular_component	GO:0008270|zinc ion binding|molecular_function
45	R19_9535	10	12	12	20	14	25	20	1.65441	1.25	alcohol dehydrogenase,	GO:0004488|methylenetetrahydrofolate dehydrogenase (NADP+) activity|molecular_function	GO:0008270|zinc ion binding|molecular_function
45	R19_3696	10	12	12	20	14	25	20	1.65441	1.25	alcohol dehydrogenase	GO:0008270|zinc ion binding|molecular_function	GO:0016491|oxidoreductase activity|molecular_function
45	R19_4533	10	12	12	20	14	25	20	1.65441	1.25	zinc-binding dehydrogenase family	GO:0008270|zinc ion binding|molecular_function	GO:0016491|oxidoreductase activity|molecular_function
45	R19_6689	10	12	12	20	14	25	20	1.65441	1.25	zinc-binding oxidoreductase ,	GO:0008270|zinc ion binding|molecular_function	GO:0016491|oxidoreductase activity|molecular_function
45	R19_4800	10	12	12	20	14	25	20	1.65441	1.25	Zinc-binding oxidoreductase	GO:0016020|membrane|cellular_component	GO:0008270|zinc ion binding|molecular_function
45	R19_3393	10	12	12	20	14	25	20	1.65441	1.25	oxidoreductase, zinc-binding dehydrogenase family superfamily	GO:0008270|zinc ion binding|molecular_function	GO:0016491|oxidoreductase activity|molecular_function
45	R19_2194	10	12	12	20	14	25	20	1.65441	1.25	alcohol dehydrogenase,	GO:0004022|alcohol dehydrogenase (NAD) activity|molecular_function	GO:0004319|enoyl-[acyl-carrier-protein] reductase (NADPH, B-specific) activity|molecular_function
45	R19_5168	10	12	12	20	14	25	20	1.65441	1.25	zinc-binding oxidoreductase ,	GO:0008270|zinc ion binding|molecular_function	GO:0016491|oxidoreductase activity|molecular_function
45	R19_7222	10	12	12	20	14	25	20	1.65441	1.25	alcohol dehydrogenase	GO:0008270|zinc ion binding|molecular_function	GO:0016491|oxidoreductase activity|molecular_function
45	R19_6349	10	12	12	20	14	25	20	1.65441	1.25	zinc-binding oxidoreductase	GO:0008270|zinc ion binding|molecular_function	GO:0016491|oxidoreductase activity|molecular_function
45	R19_4822	10	12	12	20	14	25	20	1.65441	1.25	zinc-binding dehydrogenase family oxidoreductase,	GO:0008270|zinc ion binding|molecular_function	GO:0016491|oxidoreductase activity|molecular_function
45	R19_5461	10	12	12	20	14	25	20	1.65441	1.25	-like zinc binding oxidoreductase,	GO:0008270|zinc ion binding|molecular_function	GO:0016491|oxidoreductase activity|molecular_function
45	R19_7308	10	12	12	20	14	25	20	1.65441	1.25	zinc-binding dehydrogenase family oxidoreductase,	GO:0008270|zinc ion binding|molecular_function	GO:0016491|oxidoreductase activity|molecular_function
45	R19_4259	10	12	12	20	14	25	20	1.65441	1.25
45	R19_2987	10	12	12	20	14	25	20	1.65441	1.25	quinone oxidoreductase	GO:0008270|zinc ion binding|molecular_function	GO:0016491|oxidoreductase activity|molecular_function
45	R19_8623	10	12	12	20	14	25	20	1.65441	1.25	zinc-binding oxidoreductase	GO:0008270|zinc ion binding|molecular_function	GO:0016491|oxidoreductase activity|molecular_function
45	R19_9724	10	12	12	20	14	25	20	1.65441	1.25	zinc-binding dehydrogenase family oxidoreductase,	GO:0008270|zinc ion binding|molecular_function	GO:0016491|oxidoreductase activity|molecular_function
45	R19_7202	10	12	12	20	14	25	20	1.65441	1.25	zinc-binding oxidoreductase ,	GO:0008152|metabolic process|biological_process
45	R19_5181	10	12	12	20	14	25	20	1.65441	1.25	PF00107.23|Zinc-binding dehydrogenase
45	R19_6146	10	12	12	20	14	25	20	1.65441	1.25
45	R19_776	10	12	12	20	14	25	20	1.65441	1.25
352	R19_3628	4	3	1	5	1	5	4	1.60714	1.25
352	R19_7924	4	3	1	5	1	5	4	1.60714	1.25	Tubby C-terminal-like domain	GO:0016021|integral component of membrane|cellular_component	PF04525.9|LURP-one-related
352	R19_3272	4	3	1	5	1	5	4	1.60714	1.25	Tubby C-terminal-like domain	GO:0016021|integral component of membrane|cellular_component	PF04525.9|LURP-one-related
352	R19_9731	4	3	1	5	1	5	4	1.60714	1.25	PF04525.9|LURP-one-related
352	R19_3504	4	3	1	5	1	5	4	1.60714	1.25	PF04525.9|LURP-one-related
327	R19_10360	3	3	3	3	3	5	4	1.5	1.25	ferrooxidoreductase Fet3,	GO:0016020|membrane|cellular_component	GO:0046872|metal ion binding|molecular_function
327	R19_7393	3	3	3	3	3	5	4	1.5	1.25	Conidial pigment biosynthesis oxidase Abr1 brown 1	GO:0005507|copper ion binding|molecular_function	GO:0016491|oxidoreductase activity|molecular_function
327	R19_9367	3	3	3	3	3	5	4	1.5	1.25	Iron transport multicopper oxidase FET3	GO:0016021|integral component of membrane|cellular_component	GO:0005507|copper ion binding|molecular_function
327	R19_7147	3	3	3	3	3	5	4	1.5	1.25
327	R19_7390	3	3	3	3	3	5	4	1.5	1.25
309	R19_7658	3	4	3	4	2	5	4	1.40625	1.25	Vacuolar ATPase proteolipid subunit c,	GO:0000324|fungal-type vacuole|cellular_component	GO:0005783|endoplasmic reticulum|cellular_component
309	R19_2618	3	4	3	4	2	5	4	1.40625	1.25	V-type proton ATPase proteolipid subunit	GO:0005773|vacuole|cellular_component	GO:0005783|endoplasmic reticulum|cellular_component
309	R19_8565	3	4	3	4	2	5	4	1.40625	1.25	V-type proton ATPase proteolipid subunit	GO:0016021|integral component of membrane|cellular_component	GO:0033179|proton-transporting V-type ATPase, V0 domain|cellular_component
309	R19_8675	3	4	3	4	2	5	4	1.40625	1.25	vacuolar ATP synthase 16 kDa proteolipid subunit,	GO:0033177|proton-transporting two-sector ATPase complex, proton-transporting domain|cellular_component	GO:0043231|intracellular membrane-bounded organelle|cellular_component
309	R19_2608	3	4	3	4	2	5	4	1.40625	1.25
295	R19_8974	3	3	2	7	2	5	4	1.32353	1.25	PF00753.24|Metallo-beta-lactamase superfamily
295	R19_6791	3	3	2	7	2	5	4	1.32353	1.25	PF00753.24|Metallo-beta-lactamase superfamily
295	R19_6693	3	3	2	7	2	5	4	1.32353	1.25	PF00753.24|Metallo-beta-lactamase superfamily
295	R19_1771	3	3	2	7	2	5	4	1.32353	1.25
295	R19_6264	3	3	2	7	2	5	4	1.32353	1.25
272	R19_3818	4	4	3	4	4	5	4	1.18421	1.25	phosphoesterase superfamily	GO:0034480|phosphatidylcholine phospholipase C activity|molecular_function	GO:0008152|metabolic process|biological_process
272	R19_1141	4	4	3	4	4	5	4	1.18421	1.25	phosphoesterase superfamily	GO:0034480|phosphatidylcholine phospholipase C activity|molecular_function	GO:0008152|metabolic process|biological_process
272	R19_4829	4	4	3	4	4	5	4	1.18421	1.25	phosphatidylglycerol specific phospholipase C,	GO:0034480|phosphatidylcholine phospholipase C activity|molecular_function	GO:0008152|metabolic process|biological_process
272	R19_4496	4	4	3	4	4	5	4	1.18421	1.25	phosphatidylglycerol specific phospholipase,	GO:0016021|integral component of membrane|cellular_component	GO:0034480|phosphatidylcholine phospholipase C activity|molecular_function
272	R19_2858	4	4	3	4	4	5	4	1.18421	1.25	phosphatidylglycerol specific phospholipase	GO:0004622|lysophospholipase activity|molecular_function	GO:0008152|metabolic process|biological_process
235	R19_2011	5	6	3	5	3	5	4	1.02273	1.25	Actin-related 2 3 complex subunit 1A,	GO:0005829|cytosol|cellular_component	GO:0005885|Arp2/3 protein complex|cellular_component
235	R19_7084	5	6	3	5	3	5	4	1.02273	1.25	extracellular lipase,	GO:0016298|lipase activity|molecular_function	GO:0016042|lipid catabolic process|biological_process
235	R19_7166	5	6	3	5	3	5	4	1.02273	1.25	extracellular lipase,	GO:0016020|membrane|cellular_component	GO:0016298|lipase activity|molecular_function
235	R19_1437	5	6	3	5	3	5	4	1.02273	1.25	lipase	GO:0016298|lipase activity|molecular_function	GO:0016042|lipid catabolic process|biological_process
235	R19_9517	5	6	3	5	3	5	4	1.02273	1.25	mono- and diacylglycerol lipase precursor	GO:0005576|extracellular region|cellular_component	GO:0004185|serine-type carboxypeptidase activity|molecular_function
233	R19_3588	4	5	4	5	4	5	4	1.02273	1.25	DUF1275 domain	GO:0016021|integral component of membrane|cellular_component	PF06912.8|Protein of unknown function (DUF1275)
233	R19_9379	4	5	4	5	4	5	4	1.02273	1.25	DUF1275 domain	GO:0016021|integral component of membrane|cellular_component	PF06912.8|Protein of unknown function (DUF1275)
233	R19_9654	4	5	4	5	4	5	4	1.02273	1.25	DUF1275 domain	GO:0016021|integral component of membrane|cellular_component	PF06912.8|Protein of unknown function (DUF1275)
233	R19_5810	4	5	4	5	4	5	4	1.02273	1.25	DUF1275 domain	GO:0016021|integral component of membrane|cellular_component	PF06912.8|Protein of unknown function (DUF1275)
233	R19_7629	4	5	4	5	4	5	4	1.02273	1.25	PF06912.8|Protein of unknown function (DUF1275)
221	R19_4746	5	4	4	6	4	5	4	0.978261	1.25	Bifunctional fatty acid transporter acyl- synthetase (FAT1),	GO:0004467|long-chain fatty acid-CoA ligase activity|molecular_function	GO:0001676|long-chain fatty acid metabolic process|biological_process
221	R19_2283	5	4	4	6	4	5	4	0.978261	1.25	Long-chain fatty acid transporter,	GO:0005777|peroxisome|cellular_component	GO:0005783|endoplasmic reticulum|cellular_component
221	R19_8680	5	4	4	6	4	5	4	0.978261	1.25	AMP dependent ligase	GO:0016021|integral component of membrane|cellular_component	GO:0016874|ligase activity|molecular_function
221	R19_8523	5	4	4	6	4	5	4	0.978261	1.25	aminotransferase,	GO:0016020|membrane|cellular_component	GO:0008483|transaminase activity|molecular_function
221	R19_4157	5	4	4	6	4	5	4	0.978261	1.25	aspartate aminotransferase,	GO:0016020|membrane|cellular_component	GO:0008483|transaminase activity|molecular_function
81	R19_7549	10	9	10	9	8	10	8	0.978261	1.25	PF11913.5|Protein of unknown function (DUF3431)
81	R19_7173	10	9	10	9	8	10	8	0.978261	1.25	hypothetical protein PDIG_52690	GO:0016021|integral component of membrane|cellular_component	GO:0016787|hydrolase activity|molecular_function
81	R19_2960	10	9	10	9	8	10	8	0.978261	1.25	hypothetical protein PDIP_77390	GO:0016020|membrane|cellular_component	GO:0004140|dephospho-CoA kinase activity|molecular_function
81	R19_7186	10	9	10	9	8	10	8	0.978261	1.25	Protein of unknown function DUF3431	GO:0004140|dephospho-CoA kinase activity|molecular_function	GO:0015937|coenzyme A biosynthetic process|biological_process
81	R19_7221	10	9	10	9	8	10	8	0.978261	1.25	Protein of unknown function DUF3431	GO:0016021|integral component of membrane|cellular_component	GO:0006796|phosphate-containing compound metabolic process|biological_process
81	R19_5505	10	9	10	9	8	10	8	0.978261	1.25	PF11913.5|Protein of unknown function (DUF3431)
81	R19_10337	10	9	10	9	8	10	8	0.978261	1.25	hypothetical protein PDIG_02780	GO:0016021|integral component of membrane|cellular_component	GO:0004140|dephospho-CoA kinase activity|molecular_function
81	R19_6078	10	9	10	9	8	10	8	0.978261	1.25	Protein of unknown function DUF3431	GO:0004140|dephospho-CoA kinase activity|molecular_function	GO:0015937|coenzyme A biosynthetic process|biological_process
81	R19_7174	10	9	10	9	8	10	8	0.978261	1.25	Dephospho- kinase	GO:0005635|nuclear envelope|cellular_component	GO:0005739|mitochondrion|cellular_component
81	R19_6079	10	9	10	9	8	10	8	0.978261	1.25
191	R19_138	7	6	3	6	4	5	4	0.865385	1.25	L-xylulose reductase	GO:0005622|intracellular|cellular_component	GO:0004061|arylformamidase activity|molecular_function
191	R19_3083	7	6	3	6	4	5	4	0.865385	1.25	Putative cyclase	GO:0004061|arylformamidase activity|molecular_function	GO:0019441|tryptophan catabolic process to kynurenine|biological_process
191	R19_6088	7	6	3	6	4	5	4	0.865385	1.25	Pc13g13230	GO:0016020|membrane|cellular_component	GO:0004061|arylformamidase activity|molecular_function
191	R19_2879	7	6	3	6	4	5	4	0.865385	1.25	hypothetical protein PDIP_76910	GO:0004061|arylformamidase activity|molecular_function	GO:0019441|tryptophan catabolic process to kynurenine|biological_process
191	R19_2753	7	6	3	6	4	5	4	0.865385	1.25	Pc18g00140	GO:0004061|arylformamidase activity|molecular_function	GO:0019441|tryptophan catabolic process to kynurenine|biological_process
190	R19_807	4	6	5	6	5	5	4	0.865385	1.25	Histone acetyltransferase esa1	GO:0031618|nuclear pericentric heterochromatin|cellular_component	GO:0032777|Piccolo NuA4 histone acetyltransferase complex|cellular_component
190	R19_624	4	6	5	6	5	5	4	0.865385	1.25	histone acetyltransferase,	GO:0031981|nuclear lumen|cellular_component	GO:0032991|macromolecular complex|cellular_component
190	R19_2832	4	6	5	6	5	5	4	0.865385	1.25	Histone acetyltransferase ( 1),	GO:0000784|nuclear chromosome, telomeric region|cellular_component	GO:0000790|nuclear chromatin|cellular_component
190	R19_6705	4	6	5	6	5	5	4	0.865385	1.25	TPA: arylamine N-acetyltransferase 1	GO:0016407|acetyltransferase activity|molecular_function	GO:0008152|metabolic process|biological_process
190	R19_2972	4	6	5	6	5	5	4	0.865385	1.25	arylamine N-acetyltransferase 2	GO:0016746|transferase activity, transferring acyl groups|molecular_function	PF00797.14|N-acetyltransferase
239	R19_1556	4	6	3	6	0	6	5	1.44737	1.2	Zn(II)2Cys6 transcription factor	GO:0005634|nucleus|cellular_component	GO:0000981|RNA polymerase II transcription factor activity, sequence-specific DNA binding|molecular_function
239	R19_8154	4	6	3	6	0	6	5	1.44737	1.2	PF01546.25|Peptidase family M20/M25/M40	PF07687.11|Peptidase dimerisation domain
239	R19_9893	4	6	3	6	0	6	5	1.44737	1.2	metal-dependent amidase aminoacylase carboxypeptidase	GO:0016787|hydrolase activity|molecular_function	GO:0008152|metabolic process|biological_process
239	R19_1564	4	6	3	6	0	6	5	1.44737	1.2	amidohydrolase,	GO:0004180|carboxypeptidase activity|molecular_function	GO:0006508|proteolysis|biological_process
239	R19_3004	4	6	3	6	0	6	5	1.44737	1.2	amidohydrolase,	GO:0004180|carboxypeptidase activity|molecular_function	GO:0006508|proteolysis|biological_process
239	R19_6025	4	6	3	6	0	6	5	1.44737	1.2	PF01546.25|Peptidase family M20/M25/M40	PF07687.11|Peptidase dimerisation domain
223	R19_8268	5	4	3	5	4	6	5	1.30952	1.2	2,2-dialkylglycine decarboxylase (pyruvate)	GO:0005739|mitochondrion|cellular_component	GO:0005829|cytosol|cellular_component
223	R19_8008	5	4	3	5	4	6	5	1.30952	1.2	Aminotransferase class-III	GO:0005759|mitochondrial matrix|cellular_component	GO:0005829|cytosol|cellular_component
223	R19_4602	5	4	3	5	4	6	5	1.30952	1.2	Aminotransferase, class III	GO:0008483|transaminase activity|molecular_function	GO:0030170|pyridoxal phosphate binding|molecular_function
223	R19_8397	5	4	3	5	4	6	5	1.30952	1.2	acetylornithine aminotransferase	GO:0016740|transferase activity|molecular_function	GO:0008152|metabolic process|biological_process
223	R19_2464	5	4	3	5	4	6	5	1.30952	1.2	L-ornithine aminotransferase Car2,	GO:0005634|nucleus|cellular_component	GO:0005829|cytosol|cellular_component
223	R19_5578	5	4	3	5	4	6	5	1.30952	1.2	Aminotransferase class-III	GO:0008483|transaminase activity|molecular_function	GO:0030170|pyridoxal phosphate binding|molecular_function
220	R19_9163	5	4	3	6	3	6	5	1.30952	1.2	C2H2 type zinc finger domain	GO:0046872|metal ion binding|molecular_function
220	R19_10072	5	4	3	6	3	6	5	1.30952	1.2	Zinc finger C2H2-type integrase DNA-binding domain	GO:0005488|binding|molecular_function
220	R19_7683	5	4	3	6	3	6	5	1.30952	1.2
220	R19_8711	5	4	3	6	3	6	5	1.30952	1.2	Zinc finger C2H2-type integrase DNA-binding domain	GO:0003676|nucleic acid binding|molecular_function	GO:0046872|metal ion binding|molecular_function
220	R19_9161	5	4	3	6	3	6	5	1.30952	1.2	C2H2 finger domain ,	GO:0046872|metal ion binding|molecular_function
220	R19_5106	5	4	3	6	3	6	5	1.30952	1.2	C2H2 finger domain ,	GO:0003677|DNA binding|molecular_function	GO:0046872|metal ion binding|molecular_function
219	R19_3713	4	8	3	5	2	6	5	1.25	1.2	fumarylacetoacetate hydrolase	GO:0005634|nucleus|cellular_component	GO:0003677|DNA binding|molecular_function
219	R19_9913	4	8	3	5	2	6	5	1.25	1.2	Fumarylacetoacetate hydrolase family	GO:0016787|hydrolase activity|molecular_function	GO:0016829|lyase activity|molecular_function
219	R19_4092	4	8	3	5	2	6	5	1.25	1.2	fumarylacetoacetate hydrolase	GO:0016787|hydrolase activity|molecular_function	GO:0016853|isomerase activity|molecular_function
219	R19_2159	4	8	3	5	2	6	5	1.25	1.2	fumarylacetoacetate hydrolase	GO:0003824|catalytic activity|molecular_function	GO:0008152|metabolic process|biological_process
219	R19_2027	4	8	3	5	2	6	5	1.25	1.2	fumarylacetoacetate hydrolase family	GO:0016787|hydrolase activity|molecular_function	GO:0008152|metabolic process|biological_process
219	R19_10285	4	8	3	5	2	6	5	1.25	1.2	fumarylacetoacetate hydrolase family	GO:0016787|hydrolase activity|molecular_function	GO:0008152|metabolic process|biological_process
117	R19_10348	9	8	5	10	5	6	5	0.743243	1.2	FAD dependent oxidoreductase superfamily	GO:0005634|nucleus|cellular_component	GO:0000981|RNA polymerase II transcription factor activity, sequence-specific DNA binding|molecular_function
117	R19_1379	9	8	5	10	5	6	5	0.743243	1.2	FAD dependent oxidoreductase	GO:0016491|oxidoreductase activity|molecular_function	GO:0055114|oxidation-reduction process|biological_process
117	R19_8840	9	8	5	10	5	6	5	0.743243	1.2	FAD dependent oxidoreductase superfamily	GO:0016491|oxidoreductase activity|molecular_function	GO:0055114|oxidation-reduction process|biological_process
117	R19_978	9	8	5	10	5	6	5	0.743243	1.2	FAD dependent oxidoreductase superfamily	GO:0016491|oxidoreductase activity|molecular_function	GO:0055114|oxidation-reduction process|biological_process
117	R19_3035	9	8	5	10	5	6	5	0.743243	1.2	FAD dependent oxidoreductase superfamily	GO:0016491|oxidoreductase activity|molecular_function	GO:0055114|oxidation-reduction process|biological_process
117	R19_4171	9	8	5	10	5	6	5	0.743243	1.2	FAD dependent oxidoreductase,	GO:0016491|oxidoreductase activity|molecular_function	GO:0055114|oxidation-reduction process|biological_process
119	R19_1964	7	11	5	8	6	6	5	0.743243	1.2	C6 zinc finger domain	GO:0005634|nucleus|cellular_component	GO:0000981|RNA polymerase II transcription factor activity, sequence-specific DNA binding|molecular_function
119	R19_2511	7	11	5	8	6	6	5	0.743243	1.2	Zn(2)-C6 fungal-type DNA-binding domain	GO:0005634|nucleus|cellular_component	GO:0000981|RNA polymerase II transcription factor activity, sequence-specific DNA binding|molecular_function
119	R19_3624	7	11	5	8	6	6	5	0.743243	1.2	PF07883.8|Cupin domain
119	R19_309	7	11	5	8	6	6	5	0.743243	1.2	cupin domain	GO:0030896|checkpoint clamp complex|cellular_component	GO:0000077|DNA damage checkpoint|biological_process
119	R19_6826	7	11	5	8	6	6	5	0.743243	1.2	PF07883.8|Cupin domain
119	R19_10390	7	11	5	8	6	6	5	0.743243	1.2
24	R19_5143	24	26	22	29	22	25	21	0.934959	1.19048	Carbon catabolite derepressing kinase Snf1,	GO:0005634|nucleus|cellular_component	GO:0044444|cytoplasmic part|cellular_component
24	R19_6526	24	26	22	29	22	25	21	0.934959	1.19048	Serine threonine kinase Kin1,	GO:0005737|cytoplasm|cellular_component	GO:0005886|plasma membrane|cellular_component
24	R19_2044	24	26	22	29	22	25	21	0.934959	1.19048	Serine threonine kinase,	GO:0005737|cytoplasm|cellular_component	GO:0000166|nucleotide binding|molecular_function
24	R19_3893	24	26	22	29	22	25	21	0.934959	1.19048	Serine threonine kinase (Ark1),	GO:0005876|spindle microtubule|cellular_component	GO:0043234|protein complex|cellular_component
24	R19_6518	24	26	22	29	22	25	21	0.934959	1.19048	mitogen activated kinase kinase kinase 3, mapkkk3, mekk3	GO:0044464|cell part|cellular_component	GO:0004672|protein kinase activity|molecular_function
24	R19_7485	24	26	22	29	22	25	21	0.934959	1.19048	MAP kinase kinase kinase STE11	GO:0001411|hyphal tip|cellular_component	GO:0005635|nuclear envelope|cellular_component																									PF00536.27|SAM domain (Sterile alpha motif)	PF07647.14|SAM domain (Sterile alpha motif)
24	R19_2156	24	26	22	29	22	25	21	0.934959	1.19048	MAP kinase kinase (Mkk2),	GO:0005737|cytoplasm|cellular_component	GO:0005524|ATP binding|molecular_function
24	R19_10446	24	26	22	29	22	25	21	0.934959	1.19048	kinase (Chm1),	GO:0005739|mitochondrion|cellular_component	GO:0004674|protein serine/threonine kinase activity|molecular_function
24	R19_1782	24	26	22	29	22	25	21	0.934959	1.19048	Serine threonine kinase (Kin4),	GO:0005938|cell cortex|cellular_component	GO:0004674|protein serine/threonine kinase activity|molecular_function
24	R19_1028	24	26	22	29	22	25	21	0.934959	1.19048	kinase,	GO:0004674|protein serine/threonine kinase activity|molecular_function	GO:0005524|ATP binding|molecular_function
24	R19_7479	24	26	22	29	22	25	21	0.934959	1.19048	Serine threonine kinase,	GO:0043229|intracellular organelle|cellular_component	GO:0044444|cytoplasmic part|cellular_component
24	R19_8785	24	26	22	29	22	25	21	0.934959	1.19048	cAMP-dependent kinase catalytic subunit 1	GO:0004691|cAMP-dependent protein kinase activity|molecular_function	GO:0005524|ATP binding|molecular_function
24	R19_6411	24	26	22	29	22	25	21	0.934959	1.19048	serine threonine kinase (Ran1),	GO:0005634|nucleus|cellular_component	GO:0005829|cytosol|cellular_component
24	R19_10458	24	26	22	29	22	25	21	0.934959	1.19048	serine threonine kinase,	GO:0005739|mitochondrion|cellular_component	GO:0005829|cytosol|cellular_component
24	R19_9317	24	26	22	29	22	25	21	0.934959	1.19048	Serine threonine kinase,	GO:0000166|nucleotide binding|molecular_function	GO:0004672|protein kinase activity|molecular_function
24	R19_2678	24	26	22	29	22	25	21	0.934959	1.19048	Serine threonine kinase,	GO:0005622|intracellular|cellular_component	GO:0004674|protein serine/threonine kinase activity|molecular_function
24	R19_203	24	26	22	29	22	25	21	0.934959	1.19048	Serine threonine kinase,	GO:0000790|nuclear chromatin|cellular_component	GO:0005829|cytosol|cellular_component
24	R19_7077	24	26	22	29	22	25	21	0.934959	1.19048	serine threonine kinase	GO:0004672|protein kinase activity|molecular_function	GO:0005524|ATP binding|molecular_function
24	R19_7655	24	26	22	29	22	25	21	0.934959	1.19048	cAMP-dependent kinase catalytic subunit,	GO:0005634|nucleus|cellular_component	GO:0005773|vacuole|cellular_component
24	R19_5348	24	26	22	29	22	25	21	0.934959	1.19048	MAP kinase kinase Ste7	GO:0001411|hyphal tip|cellular_component	GO:0005635|nuclear envelope|cellular_component
24	R19_7526	24	26	22	29	22	25	21	0.934959	1.19048	serine threonine kinase,	GO:0016740|transferase activity|molecular_function	PF00069.22|Protein kinase domain
24	R19_3555	24	26	22	29	22	25	21	0.934959	1.19048	CAMK kinase	GO:0000166|nucleotide binding|molecular_function	GO:0004672|protein kinase activity|molecular_function
24	R19_3093	24	26	22	29	22	25	21	0.934959	1.19048	Tyrosine- kinase, catalytic domain	GO:0004674|protein serine/threonine kinase activity|molecular_function	GO:0005524|ATP binding|molecular_function
24	R19_4389	24	26	22	29	22	25	21	0.934959	1.19048	serine threonine kinase,	GO:0009987|cellular process|biological_process	PF00069.22|Protein kinase domain
24	R19_9603	24	26	22	29	22	25	21	0.934959	1.19048	serine threonine kinase,	GO:0004672|protein kinase activity|molecular_function	GO:0016310|phosphorylation|biological_process
26	R19_2158	18	16	19	29	23	27	23	1.19048	1.17391	fungal specific transcription factor domain-containing	GO:0005634|nucleus|cellular_component	GO:0000981|RNA polymerase II transcription factor activity, sequence-specific DNA binding|molecular_function
26	R19_6448	18	16	19	29	23	27	23	1.19048	1.17391	C6 transcription factor,	GO:0046872|metal ion binding|molecular_function	GO:0006355|regulation of transcription, DNA-templated|biological_process
26	R19_5630	18	16	19	29	23	27	23	1.19048	1.17391	C6 transcription factor,	GO:0005634|nucleus|cellular_component	GO:0000981|RNA polymerase II transcription factor activity, sequence-specific DNA binding|molecular_function
26	R19_2245	18	16	19	29	23	27	23	1.19048	1.17391	C6 transcription factor,	GO:0005634|nucleus|cellular_component	GO:0000981|RNA polymerase II transcription factor activity, sequence-specific DNA binding|molecular_function
26	R19_6321	18	16	19	29	23	27	23	1.19048	1.17391	C6 transcription factor,	GO:0005634|nucleus|cellular_component	GO:0000981|RNA polymerase II transcription factor activity, sequence-specific DNA binding|molecular_function
26	R19_4207	18	16	19	29	23	27	23	1.19048	1.17391	C6 transcription factor,	GO:0005634|nucleus|cellular_component	GO:0000981|RNA polymerase II transcription factor activity, sequence-specific DNA binding|molecular_function
26	R19_8236	18	16	19	29	23	27	23	1.19048	1.17391	PF04082.15|Fungal specific transcription factor domain	PF00172.15|Fungal Zn(2)-Cys(6) binuclear cluster domain
26	R19_4922	18	16	19	29	23	27	23	1.19048	1.17391	PF04082.15|Fungal specific transcription factor domain	PF00172.15|Fungal Zn(2)-Cys(6) binuclear cluster domain
26	R19_4709	18	16	19	29	23	27	23	1.19048	1.17391	C6 transcription factor,	GO:0005488|binding|molecular_function	PF04082.15|Fungal specific transcription factor domain
26	R19_2284	18	16	19	29	23	27	23	1.19048	1.17391	C6 transcription factor,	GO:0005634|nucleus|cellular_component	GO:0000981|RNA polymerase II transcription factor activity, sequence-specific DNA binding|molecular_function
26	R19_602	18	16	19	29	23	27	23	1.19048	1.17391	Zn(2)-C6 fungal-type DNA-binding domain	GO:0005634|nucleus|cellular_component	GO:0000981|RNA polymerase II transcription factor activity, sequence-specific DNA binding|molecular_function
26	R19_4843	18	16	19	29	23	27	23	1.19048	1.17391	fungal specific transcription factor domain	GO:0005634|nucleus|cellular_component	GO:0000981|RNA polymerase II transcription factor activity, sequence-specific DNA binding|molecular_function
26	R19_4464	18	16	19	29	23	27	23	1.19048	1.17391	C6 transcription factor,	GO:0005634|nucleus|cellular_component	GO:0000981|RNA polymerase II transcription factor activity, sequence-specific DNA binding|molecular_function
26	R19_1354	18	16	19	29	23	27	23	1.19048	1.17391	fungal specific transcription factor domain	GO:0046872|metal ion binding|molecular_function	PF04082.15|Fungal specific transcription factor domain
26	R19_1172	18	16	19	29	23	27	23	1.19048	1.17391	C6 transcription factor	GO:0005634|nucleus|cellular_component	GO:0000981|RNA polymerase II transcription factor activity, sequence-specific DNA binding|molecular_function
26	R19_366	18	16	19	29	23	27	23	1.19048	1.17391	C6 transcription factor,	GO:0005634|nucleus|cellular_component	GO:0000981|RNA polymerase II transcription factor activity, sequence-specific DNA binding|molecular_function
26	R19_4183	18	16	19	29	23	27	23	1.19048	1.17391	Pc16g07770	GO:0005634|nucleus|cellular_component	GO:0000981|RNA polymerase II transcription factor activity, sequence-specific DNA binding|molecular_function
26	R19_1398	18	16	19	29	23	27	23	1.19048	1.17391	C6 transcription factor,	GO:0005634|nucleus|cellular_component	GO:0000981|RNA polymerase II transcription factor activity, sequence-specific DNA binding|molecular_function
26	R19_7758	18	16	19	29	23	27	23	1.19048	1.17391	C6 transcription factor	GO:0005634|nucleus|cellular_component	GO:0000981|RNA polymerase II transcription factor activity, sequence-specific DNA binding|molecular_function
26	R19_9705	18	16	19	29	23	27	23	1.19048	1.17391	fungal specific transcription factor domain	GO:0005634|nucleus|cellular_component	GO:0003677|DNA binding|molecular_function
26	R19_2527	18	16	19	29	23	27	23	1.19048	1.17391	C6 transcription factor,	GO:0005488|binding|molecular_function	PF04082.15|Fungal specific transcription factor domain
26	R19_5737	18	16	19	29	23	27	23	1.19048	1.17391	fungal specific transcription factor domain	GO:0005634|nucleus|cellular_component	GO:0003677|DNA binding|molecular_function
26	R19_6964	18	16	19	29	23	27	23	1.19048	1.17391	C6 transcription factor,	GO:0005634|nucleus|cellular_component	GO:0000981|RNA polymerase II transcription factor activity, sequence-specific DNA binding|molecular_function
26	R19_6965	18	16	19	29	23	27	23	1.19048	1.17391	fungal specific transcription factor,	GO:0005634|nucleus|cellular_component	GO:0000981|RNA polymerase II transcription factor activity, sequence-specific DNA binding|molecular_function
26	R19_7050	18	16	19	29	23	27	23	1.19048	1.17391	C6 transcription factor,	GO:0005634|nucleus|cellular_component	GO:0000981|RNA polymerase II transcription factor activity, sequence-specific DNA binding|molecular_function
26	R19_5851	18	16	19	29	23	27	23	1.19048	1.17391	PF04082.15|Fungal specific transcription factor domain
26	R19_8246	18	16	19	29	23	27	23	1.19048	1.17391
161	R19_856	3	7	1	11	5	7	6	1.2037	1.16667	PF12511.5|Protein of unknown function (DUF3716)
161	R19_3066	3	7	1	11	5	7	6	1.2037	1.16667	PF12511.5|Protein of unknown function (DUF3716)
161	R19_4504	3	7	1	11	5	7	6	1.2037	1.16667	PF12511.5|Protein of unknown function (DUF3716)
161	R19_5100	3	7	1	11	5	7	6	1.2037	1.16667	PF12511.5|Protein of unknown function (DUF3716)
161	R19_9154	3	7	1	11	5	7	6	1.2037	1.16667	PF12511.5|Protein of unknown function (DUF3716)
161	R19_2510	3	7	1	11	5	7	6	1.2037	1.16667	PF12511.5|Protein of unknown function (DUF3716)
161	R19_3068	3	7	1	11	5	7	6	1.2037	1.16667
150	R19_1600	6	5	4	9	5	7	6	1.12069	1.16667	MFS multidrug transporter,	GO:0016021|integral component of membrane|cellular_component	GO:0055085|transmembrane transport|biological_process
150	R19_1553	6	5	4	9	5	7	6	1.12069	1.16667	PF07690.13|Major Facilitator Superfamily
150	R19_3075	6	5	4	9	5	7	6	1.12069	1.16667	DNA polymerase epsilon subunit C	GO:0005634|nucleus|cellular_component	GO:0016021|integral component of membrane|cellular_component
150	R19_2204	6	5	4	9	5	7	6	1.12069	1.16667	PF07690.13|Major Facilitator Superfamily
150	R19_210	6	5	4	9	5	7	6	1.12069	1.16667	PF07690.13|Major Facilitator Superfamily
150	R19_3080	6	5	4	9	5	7	6	1.12069	1.16667	CBF NF-Y family transcription factor,	GO:0017054|negative cofactor 2 complex|cellular_component	GO:0001047|core promoter binding|molecular_function
150	R19_3076	6	5	4	9	5	7	6	1.12069	1.16667	vacuolar sorting Vps66,	GO:0005783|endoplasmic reticulum|cellular_component	GO:0005794|Golgi apparatus|cellular_component
145	R19_7260	6	8	4	8	5	7	6	1.04839	1.16667	chanoclavine synthase catalase	GO:0044424|intracellular part|cellular_component	GO:0004096|catalase activity|molecular_function
145	R19_9946	6	8	4	8	5	7	6	1.04839	1.16667	Catalase	GO:0005759|mitochondrial matrix|cellular_component	GO:0005782|peroxisomal matrix|cellular_component
145	R19_5582	6	8	4	8	5	7	6	1.04839	1.16667	catalase	GO:0004096|catalase activity|molecular_function	GO:0020037|heme binding|molecular_function
145	R19_8415	6	8	4	8	5	7	6	1.04839	1.16667	catalase	GO:0004096|catalase activity|molecular_function	GO:0020037|heme binding|molecular_function
145	R19_6731	6	8	4	8	5	7	6	1.04839	1.16667	Catalase	GO:0004096|catalase activity|molecular_function	GO:0020037|heme binding|molecular_function
145	R19_3953	6	8	4	8	5	7	6	1.04839	1.16667	Catalase A	GO:0005622|intracellular|cellular_component	GO:0004096|catalase activity|molecular_function
145	R19_1958	6	8	4	8	5	7	6	1.04839	1.16667	mycelial catalase Cat1	GO:0005576|extracellular region|cellular_component	GO:0005829|cytosol|cellular_component
128	R19_9273	7	8	4	8	6	7	6	0.984848	1.16667	myo-inositol 2-dehydrogenase	GO:0050112|inositol 2-dehydrogenase activity|molecular_function	GO:0055114|oxidation-reduction process|biological_process
128	R19_8826	7	8	4	8	6	7	6	0.984848	1.16667	oxidoreductase	GO:0050112|inositol 2-dehydrogenase activity|molecular_function	GO:0055114|oxidation-reduction process|biological_process
128	R19_4292	7	8	4	8	6	7	6	0.984848	1.16667	myo-inositol 2-dehydrogenase	GO:0016491|oxidoreductase activity|molecular_function	GO:0055114|oxidation-reduction process|biological_process
128	R19_10047	7	8	4	8	6	7	6	0.984848	1.16667	NAD binding Rossmann fold oxidoreductase,	GO:0016491|oxidoreductase activity|molecular_function	GO:0055114|oxidation-reduction process|biological_process
128	R19_10045	7	8	4	8	6	7	6	0.984848	1.16667	TOR pathway phosphatidylinositol 3-kinase	GO:0000015|phosphopyruvate hydratase complex|cellular_component	GO:0016021|integral component of membrane|cellular_component
128	R19_2071	7	8	4	8	6	7	6	0.984848	1.16667	enolase allergen Asp F 22	GO:0000015|phosphopyruvate hydratase complex|cellular_component	GO:0000287|magnesium ion binding|molecular_function
128	R19_2072	7	8	4	8	6	7	6	0.984848	1.16667	eukaryotic translation initiation factor 3 subunit j,	GO:0005852|eukaryotic translation initiation factor 3 complex|cellular_component	GO:0016282|eukaryotic 43S preinitiation complex|cellular_component
131	R19_821	8	6	6	7	6	7	6	0.984848	1.16667	1,3-beta-glucanosyltransferase,	GO:0005576|extracellular region|cellular_component	GO:0009277|fungal-type cell wall|cellular_component
131	R19_10164	8	6	6	7	6	7	6	0.984848	1.16667	1,3-beta-glucanosyltransferase Gel3	GO:0005886|plasma membrane|cellular_component	GO:0009277|fungal-type cell wall|cellular_component
131	R19_7121	8	6	6	7	6	7	6	0.984848	1.16667	EPD1 precursor	GO:0005886|plasma membrane|cellular_component	GO:0016021|integral component of membrane|cellular_component
131	R19_6018	8	6	6	7	6	7	6	0.984848	1.16667	1,3-beta-glucanosyltransferase,	GO:0005783|endoplasmic reticulum|cellular_component	GO:0005886|plasma membrane|cellular_component
131	R19_4797	8	6	6	7	6	7	6	0.984848	1.16667	1,3-beta-glucanosyltransferase Gel1	GO:0009277|fungal-type cell wall|cellular_component	GO:0016021|integral component of membrane|cellular_component
131	R19_1510	8	6	6	7	6	7	6	0.984848	1.16667	1,3-beta-glucanosyltransferase gel2	GO:0005886|plasma membrane|cellular_component	GO:0009277|fungal-type cell wall|cellular_component
131	R19_7249	8	6	6	7	6	7	6	0.984848	1.16667	glycoside hydrolase family 72	GO:0005886|plasma membrane|cellular_component	GO:0016021|integral component of membrane|cellular_component
115	R19_8566	7	7	5	10	7	7	6	0.902778	1.16667	hydantoin utilization A	GO:0005829|cytosol|cellular_component	GO:0016787|hydrolase activity|molecular_function
115	R19_3805	7	7	5	10	7	7	6	0.902778	1.16667	5-oxoprolinase (ATP-hydrolysing)	GO:0017168|5-oxoprolinase (ATP-hydrolyzing) activity|molecular_function	GO:0008152|metabolic process|biological_process
115	R19_3900	7	7	5	10	7	7	6	0.902778	1.16667	5-oxoprolinase (ATP-hydrolysing)	GO:0005829|cytosol|cellular_component	GO:0017168|5-oxoprolinase (ATP-hydrolyzing) activity|molecular_function
115	R19_9777	7	7	5	10	7	7	6	0.902778	1.16667	5-oxoprolinase	GO:0017168|5-oxoprolinase (ATP-hydrolyzing) activity|molecular_function	GO:0008152|metabolic process|biological_process
115	R19_4799	7	7	5	10	7	7	6	0.902778	1.16667	hydantoinase b oxoprolinase	GO:0017168|5-oxoprolinase (ATP-hydrolyzing) activity|molecular_function	GO:0008152|metabolic process|biological_process
115	R19_19	7	7	5	10	7	7	6	0.902778	1.16667	5-oxo-L-prolinase,	GO:0005829|cytosol|cellular_component	GO:0017168|5-oxoprolinase (ATP-hydrolyzing) activity|molecular_function
115	R19_2672	7	7	5	10	7	7	6	0.902778	1.16667	hydantoinase b oxoprolinase	GO:0005829|cytosol|cellular_component	GO:0017168|5-oxoprolinase (ATP-hydrolyzing) activity|molecular_function
116	R19_921	7	7	8	8	6	7	6	0.902778	1.16667	Acetyl- acetyltransferase,	GO:0005737|cytoplasm|cellular_component	GO:0003985|acetyl-CoA C-acetyltransferase activity|molecular_function
116	R19_50	7	7	8	8	6	7	6	0.902778	1.16667	Acetyl- -acetyltransferase,	GO:0016021|integral component of membrane|cellular_component	GO:0003985|acetyl-CoA C-acetyltransferase activity|molecular_function
116	R19_4340	7	7	8	8	6	7	6	0.902778	1.16667	acetyl- acetyltransferase	GO:0016747|transferase activity, transferring acyl groups other than amino-acyl groups|molecular_function	GO:0008152|metabolic process|biological_process
116	R19_627	7	7	8	8	6	7	6	0.902778	1.16667	3-ketoacyl-coA thiolase peroxisomal A precursor	GO:0005758|mitochondrial intermembrane space|cellular_component	GO:0005782|peroxisomal matrix|cellular_component
116	R19_3571	7	7	8	8	6	7	6	0.902778	1.16667	3-ketoacyl- thiolase (POT1),	GO:0005739|mitochondrion|cellular_component	GO:0016021|integral component of membrane|cellular_component
116	R19_6130	7	7	8	8	6	7	6	0.902778	1.16667	3-ketoacyl- ketothiolase (Kat1),	GO:0005777|peroxisome|cellular_component	GO:0003988|acetyl-CoA C-acyltransferase activity|molecular_function
116	R19_4759	7	7	8	8	6	7	6	0.902778	1.16667	Peroxisomal 3-ketoacyl-coA thiolase (Kat1),	GO:0003988|acetyl-CoA C-acyltransferase activity|molecular_function	GO:0008152|metabolic process|biological_process
107	R19_7913	8	7	8	8	8	7	6	0.833333	1.16667	molecular chaperone Hsp70	GO:0005576|extracellular region|cellular_component	GO:0005622|intracellular|cellular_component
107	R19_3290	8	7	8	8	8	7	6	0.833333	1.16667	Hsp70 chaperone Kar2,	GO:0005794|Golgi apparatus|cellular_component	GO:0031965|nuclear membrane|cellular_component
107	R19_10051	8	7	8	8	8	7	6	0.833333	1.16667	Mitochondrial Hsp70 chaperone (Ssc70),	GO:0005739|mitochondrion|cellular_component	GO:0005524|ATP binding|molecular_function
107	R19_925	8	7	8	8	8	7	6	0.833333	1.16667	Hsp70 chaperone ( ),	GO:0005829|cytosol|cellular_component	GO:0005524|ATP binding|molecular_function
107	R19_6120	8	7	8	8	8	7	6	0.833333	1.16667	Hsp70 chaperone Hsp88	GO:0005634|nucleus|cellular_component	GO:0005829|cytosol|cellular_component
107	R19_2785	8	7	8	8	8	7	6	0.833333	1.16667	Hsp70 chaperone ( ),	GO:0005634|nucleus|cellular_component	GO:0005829|cytosol|cellular_component
107	R19_926	8	7	8	8	8	7	6	0.833333	1.16667	Ribosome recycling factor	GO:0006412|translation|biological_process	PF01765.16|Ribosome recycling factor
105	R19_3637	9	9	7	9	7	7	6	0.792683	1.16667	enoyl- hydratase isomerase family	GO:0003824|catalytic activity|molecular_function	GO:0008152|metabolic process|biological_process
105	R19_9927	9	9	7	9	7	7	6	0.792683	1.16667	Enoyl- hydratase isomerase family	GO:0003859|3-hydroxybutyryl-CoA dehydratase activity|molecular_function	GO:0004300|enoyl-CoA hydratase activity|molecular_function
105	R19_10024	9	9	7	9	7	7	6	0.792683	1.16667	Enoyl- hydratase isomerase family	GO:0004300|enoyl-CoA hydratase activity|molecular_function	GO:0016853|isomerase activity|molecular_function
105	R19_7377	9	9	7	9	7	7	6	0.792683	1.16667	enoyl- hydratase	GO:0003824|catalytic activity|molecular_function	GO:0008152|metabolic process|biological_process
105	R19_9997	9	9	7	9	7	7	6	0.792683	1.16667	Enoyl- hydratase	GO:0016829|lyase activity|molecular_function	GO:0008152|metabolic process|biological_process
105	R19_5869	9	9	7	9	7	7	6	0.792683	1.16667	Enoyl- hydratase isomerase family	GO:0016829|lyase activity|molecular_function	GO:0016853|isomerase activity|molecular_function
105	R19_9383	9	9	7	9	7	7	6	0.792683	1.16667	mitochondrial 3-hydroxyisobutyryl- hydrolase,	GO:0005739|mitochondrion|cellular_component	GO:0016021|integral component of membrane|cellular_component
90	R19_7571	11	9	7	11	8	7	6	0.706522	1.16667
90	R19_4321	11	9	7	11	8	7	6	0.706522	1.16667
90	R19_4610	11	9	7	11	8	7	6	0.706522	1.16667	hypothetical protein PDIG_07020	GO:0016021|integral component of membrane|cellular_component
90	R19_6867	11	9	7	11	8	7	6	0.706522	1.16667
90	R19_4297	11	9	7	11	8	7	6	0.706522	1.16667
90	R19_3103	11	9	7	11	8	7	6	0.706522	1.16667
90	R19_5243	11	9	7	11	8	7	6	0.706522	1.16667
14	R19_10333	24	36	15	48	23	37	32	1.18151	1.15625	Fungal specific transcription factor,	GO:0005634|nucleus|cellular_component	GO:0016021|integral component of membrane|cellular_component
14	R19_5499	24	36	15	48	23	37	32	1.18151	1.15625	cytochrome P450	GO:0005488|binding|molecular_function	GO:0016491|oxidoreductase activity|molecular_function
14	R19_8756	24	36	15	48	23	37	32	1.18151	1.15625	cytochrome P450 oxidoreductase -like,	GO:0016020|membrane|cellular_component	GO:0004497|monooxygenase activity|molecular_function
14	R19_5207	24	36	15	48	23	37	32	1.18151	1.15625	cytochrome P450 oxidoreductase	GO:0004497|monooxygenase activity|molecular_function	GO:0005506|iron ion binding|molecular_function
14	R19_750	24	36	15	48	23	37	32	1.18151	1.15625	Cytochrome P450	GO:0005506|iron ion binding|molecular_function	GO:0016705|oxidoreductase activity, acting on paired donors, with incorporation or reduction of molecular oxygen|molecular_function
14	R19_9453	24	36	15	48	23	37	32	1.18151	1.15625	cytochrome p450	GO:0016021|integral component of membrane|cellular_component	GO:0004497|monooxygenase activity|molecular_function
14	R19_7104	24	36	15	48	23	37	32	1.18151	1.15625	Flavin-binding monooxygenase,	GO:0004497|monooxygenase activity|molecular_function	GO:0055114|oxidation-reduction process|biological_process
14	R19_6922	24	36	15	48	23	37	32	1.18151	1.15625	4-hydroxyacetophenone monooxygenase	GO:0016491|oxidoreductase activity|molecular_function	PF13450.3|NAD(P)-binding Rossmann-like domain
14	R19_6517	24	36	15	48	23	37	32	1.18151	1.15625	monooxygenase	GO:0016491|oxidoreductase activity|molecular_function	PF07992.11|Pyridine nucleotide-disulphide oxidoreductase
14	R19_5517	24	36	15	48	23	37	32	1.18151	1.15625	4-hydroxyacetophenone monooxygenase	GO:0016491|oxidoreductase activity|molecular_function	PF13738.3|Pyridine nucleotide-disulphide oxidoreductase
14	R19_7700	24	36	15	48	23	37	32	1.18151	1.15625	monooxygenase	GO:0016020|membrane|cellular_component	GO:0016491|oxidoreductase activity|molecular_function
14	R19_577	24	36	15	48	23	37	32	1.18151	1.15625	flavo involved in K+ transport	GO:0016491|oxidoreductase activity|molecular_function	GO:0055114|oxidation-reduction process|biological_process
14	R19_6706	24	36	15	48	23	37	32	1.18151	1.15625	flavin-binding monooxygenase	GO:0004499|N,N-dimethylaniline monooxygenase activity|molecular_function	GO:0050660|flavin adenine dinucleotide binding|molecular_function
14	R19_2656	24	36	15	48	23	37	32	1.18151	1.15625	flavin-binding monooxygenase	GO:0004499|N,N-dimethylaniline monooxygenase activity|molecular_function	GO:0050660|flavin adenine dinucleotide binding|molecular_function
14	R19_8975	24	36	15	48	23	37	32	1.18151	1.15625	flavin-binding monooxygenase	GO:0016020|membrane|cellular_component	GO:0000166|nucleotide binding|molecular_function
14	R19_6625	24	36	15	48	23	37	32	1.18151	1.15625	flavin-binding monooxygenase,	GO:0016021|integral component of membrane|cellular_component	GO:0016491|oxidoreductase activity|molecular_function
14	R19_6695	24	36	15	48	23	37	32	1.18151	1.15625	dimethylaniline monooxygenase,	GO:0004499|N,N-dimethylaniline monooxygenase activity|molecular_function	GO:0050660|flavin adenine dinucleotide binding|molecular_function
14	R19_9816	24	36	15	48	23	37	32	1.18151	1.15625	related to monooxigenase	GO:0004499|N,N-dimethylaniline monooxygenase activity|molecular_function	GO:0050660|flavin adenine dinucleotide binding|molecular_function
14	R19_1760	24	36	15	48	23	37	32	1.18151	1.15625	phenylacetone monooxygenase	GO:0004497|monooxygenase activity|molecular_function	PF13450.3|NAD(P)-binding Rossmann-like domain
14	R19_5978	24	36	15	48	23	37	32	1.18151	1.15625	Flavin-binding monooxygenase,	GO:0004499|N,N-dimethylaniline monooxygenase activity|molecular_function	GO:0050660|flavin adenine dinucleotide binding|molecular_function
14	R19_4414	24	36	15	48	23	37	32	1.18151	1.15625	, partial	GO:0016020|membrane|cellular_component	GO:0000166|nucleotide binding|molecular_function
14	R19_1342	24	36	15	48	23	37	32	1.18151	1.15625	Phenylacetone monooxygenase	GO:0016021|integral component of membrane|cellular_component	GO:0004497|monooxygenase activity|molecular_function
14	R19_8678	24	36	15	48	23	37	32	1.18151	1.15625	Flavin-binding monooxygenase-like family	GO:0016021|integral component of membrane|cellular_component	GO:0016491|oxidoreductase activity|molecular_function
14	R19_7476	24	36	15	48	23	37	32	1.18151	1.15625	flavin-binding monooxygenase,	GO:0004499|N,N-dimethylaniline monooxygenase activity|molecular_function	GO:0050660|flavin adenine dinucleotide binding|molecular_function
14	R19_7754	24	36	15	48	23	37	32	1.18151	1.15625	steroid monooxygenase	GO:0004499|N,N-dimethylaniline monooxygenase activity|molecular_function	GO:0050660|flavin adenine dinucleotide binding|molecular_function
14	R19_4299	24	36	15	48	23	37	32	1.18151	1.15625	flavin-binding monooxygenase,	GO:0016491|oxidoreductase activity|molecular_function
14	R19_7046	24	36	15	48	23	37	32	1.18151	1.15625	cytochrome P450 phenylacetate hydroxylase,	GO:0016021|integral component of membrane|cellular_component	GO:0005506|iron ion binding|molecular_function
14	R19_3709	24	36	15	48	23	37	32	1.18151	1.15625	3-hydroxyphenylacetate 6-hydroxylase	GO:0016020|membrane|cellular_component	GO:0004497|monooxygenase activity|molecular_function
14	R19_7193	24	36	15	48	23	37	32	1.18151	1.15625	cytochrome P450 phenylacetate 2-hydroxylase,	GO:0016021|integral component of membrane|cellular_component	GO:0005506|iron ion binding|molecular_function
14	R19_5527	24	36	15	48	23	37	32	1.18151	1.15625	phenylacetate 2-hydroxylase	GO:0016021|integral component of membrane|cellular_component	GO:0004497|monooxygenase activity|molecular_function
14	R19_754	24	36	15	48	23	37	32	1.18151	1.15625	Cytochrome P450	GO:0016021|integral component of membrane|cellular_component	GO:0005506|iron ion binding|molecular_function
14	R19_5454	24	36	15	48	23	37	32	1.18151	1.15625	cytochrome P450 oxidoreductase -like,	GO:0016020|membrane|cellular_component	GO:0016491|oxidoreductase activity|molecular_function
14	R19_5232	24	36	15	48	23	37	32	1.18151	1.15625	Cytochrome P450	GO:0016020|membrane|cellular_component	GO:0004497|monooxygenase activity|molecular_function
14	R19_9637	24	36	15	48	23	37	32	1.18151	1.15625	cytochrome P450,	GO:0016021|integral component of membrane|cellular_component	GO:0004508|steroid 17-alpha-monooxygenase activity|molecular_function
14	R19_9639	24	36	15	48	23	37	32	1.18151	1.15625	cytochrome P450,	GO:0016021|integral component of membrane|cellular_component	GO:0004508|steroid 17-alpha-monooxygenase activity|molecular_function
14	R19_7192	24	36	15	48	23	37	32	1.18151	1.15625	C6 transcription factor,	GO:0005634|nucleus|cellular_component	GO:0000981|RNA polymerase II transcription factor activity, sequence-specific DNA binding|molecular_function
14	R19_4300	24	36	15	48	23	37	32	1.18151	1.15625	flavin-binding monooxygenase,	GO:0000166|nucleotide binding|molecular_function	GO:0004497|monooxygenase activity|molecular_function
34	R19_1991	12	21	7	33	12	30	26	1.64706	1.15385	rta1 domain-containing	GO:0016021|integral component of membrane|cellular_component	GO:0006950|response to stress|biological_process
34	R19_7319	12	21	7	33	12	30	26	1.64706	1.15385	parasitic phase-specific psp-1	GO:0016020|membrane|cellular_component	PF04479.10|RTA1 like protein
34	R19_4543	12	21	7	33	12	30	26	1.64706	1.15385	RTA1 domain ,	GO:0016021|integral component of membrane|cellular_component	GO:0044464|cell part|cellular_component
34	R19_91	12	21	7	33	12	30	26	1.64706	1.15385	RTA1 domain ,	GO:0016021|integral component of membrane|cellular_component	GO:0006950|response to stress|biological_process
34	R19_2733	12	21	7	33	12	30	26	1.64706	1.15385	RTA1 domain ,	GO:0016021|integral component of membrane|cellular_component	GO:0006950|response to stress|biological_process
34	R19_6085	12	21	7	33	12	30	26	1.64706	1.15385	sphingoid long-chain base transporter RSB1	GO:0016021|integral component of membrane|cellular_component	GO:0006950|response to stress|biological_process
34	R19_56	12	21	7	33	12	30	26	1.64706	1.15385	RTA1 domain ,	GO:0016021|integral component of membrane|cellular_component	GO:0006950|response to stress|biological_process
34	R19_3466	12	21	7	33	12	30	26	1.64706	1.15385	PF04479.10|RTA1 like protein
34	R19_1812	12	21	7	33	12	30	26	1.64706	1.15385	RTA1 like	GO:0016021|integral component of membrane|cellular_component	GO:0006950|response to stress|biological_process
34	R19_3547	12	21	7	33	12	30	26	1.64706	1.15385	RTA1 like	GO:0016021|integral component of membrane|cellular_component	GO:0004553|hydrolase activity, hydrolyzing O-glycosyl compounds|molecular_function
34	R19_8755	12	21	7	33	12	30	26	1.64706	1.15385	RTA1 domain	GO:0016021|integral component of membrane|cellular_component	GO:0046873|metal ion transmembrane transporter activity|molecular_function
34	R19_3039	12	21	7	33	12	30	26	1.64706	1.15385	RTA1 domain ,	GO:0016021|integral component of membrane|cellular_component	GO:0006950|response to stress|biological_process
34	R19_3429	12	21	7	33	12	30	26	1.64706	1.15385	RTA1 like	GO:0016021|integral component of membrane|cellular_component	GO:0006950|response to stress|biological_process
34	R19_9291	12	21	7	33	12	30	26	1.64706	1.15385	RTA1 like	GO:0016020|membrane|cellular_component	PF04479.10|RTA1 like protein
34	R19_9052	12	21	7	33	12	30	26	1.64706	1.15385	RTA1 domain	GO:0016020|membrane|cellular_component	PF04479.10|RTA1 like protein
34	R19_7458	12	21	7	33	12	30	26	1.64706	1.15385	RTA1 domain ,	GO:0016021|integral component of membrane|cellular_component	GO:0006950|response to stress|biological_process
34	R19_4509	12	21	7	33	12	30	26	1.64706	1.15385	RTA1 like	GO:0016020|membrane|cellular_component	PF04479.10|RTA1 like protein
34	R19_4540	12	21	7	33	12	30	26	1.64706	1.15385	PF04479.10|RTA1 like protein
34	R19_4563	12	21	7	33	12	30	26	1.64706	1.15385	RTA1 domain ,	GO:0016021|integral component of membrane|cellular_component	GO:0006950|response to stress|biological_process
34	R19_4103	12	21	7	33	12	30	26	1.64706	1.15385	RTA1 domain	GO:0005737|cytoplasm|cellular_component	GO:0016021|integral component of membrane|cellular_component
34	R19_3301	12	21	7	33	12	30	26	1.64706	1.15385	RTA1 domain ,	GO:0016021|integral component of membrane|cellular_component	GO:0006950|response to stress|biological_process
34	R19_2718	12	21	7	33	12	30	26	1.64706	1.15385	RTA1 domain ,	GO:0016021|integral component of membrane|cellular_component	GO:0006950|response to stress|biological_process
34	R19_4707	12	21	7	33	12	30	26	1.64706	1.15385	PF04479.10|RTA1 like protein
34	R19_1660	12	21	7	33	12	30	26	1.64706	1.15385	RTA1 like	GO:0016020|membrane|cellular_component	PF04479.10|RTA1 like protein
34	R19_1189	12	21	7	33	12	30	26	1.64706	1.15385	RTA1 domain ,	GO:0016021|integral component of membrane|cellular_component	GO:0006950|response to stress|biological_process
34	R19_6385	12	21	7	33	12	30	26	1.64706	1.15385	RTA1 domain ,	GO:0016020|membrane|cellular_component	PF04479.10|RTA1 like protein
34	R19_8176	12	21	7	33	12	30	26	1.64706	1.15385	RTA1 domain	GO:0016021|integral component of membrane|cellular_component	GO:0006950|response to stress|biological_process
34	R19_9277	12	21	7	33	12	30	26	1.64706	1.15385	RTA1 domain ,	GO:0016021|integral component of membrane|cellular_component	GO:0006950|response to stress|biological_process
34	R19_8707	12	21	7	33	12	30	26	1.64706	1.15385	PF04479.10|RTA1 like protein
34	R19_2698	12	21	7	33	12	30	26	1.64706	1.15385	RTA1 domain ,	GO:0016021|integral component of membrane|cellular_component	GO:0006950|response to stress|biological_process
60	R19_8203	12	13	7	14	13	15	13	1.18644	1.15385	nadh-dependent flavin oxidoreductase	GO:0010181|FMN binding|molecular_function	GO:0016491|oxidoreductase activity|molecular_function
60	R19_7143	12	13	7	14	13	15	13	1.18644	1.15385	NADH-dependent flavin oxidoreductase,	GO:0005634|nucleus|cellular_component	GO:0005829|cytosol|cellular_component
[truncated: 8,560 more rows]
[truncated: 13 more columns]

## Sheet: RS1
cluster	protein	pro	pch	pdi	pca	pit	R19	RS1	pome/rest	RS1/R19	GO	KEGG	Pfam
7456	RS1_10269	0	0	0	0	0	0	1	#DIV/0!	#DIV/0!
7455	RS1_10122	0	0	0	0	0	0	1	#DIV/0!	#DIV/0!
7458	RS1_10670	0	0	0	0	0	0	1	#DIV/0!	#DIV/0!
7459	RS1_1097	0	0	0	0	0	0	1	#DIV/0!	#DIV/0!
7492	RS1_898	0	0	0	0	0	0	1	#DIV/0!	#DIV/0!
7494	RS1_9871	0	0	0	0	0	0	1	#DIV/0!	#DIV/0!
7495	RS1_9972	0	0	0	0	0	0	1	#DIV/0!	#DIV/0!
7466	RS1_1737	0	0	0	0	0	0	1	#DIV/0!	#DIV/0!
7469	RS1_3596	0	0	0	0	0	0	1	#DIV/0!	#DIV/0!
7468	RS1_357	0	0	0	0	0	0	1	#DIV/0!	#DIV/0!
7463	RS1_1339	0	0	0	0	0	0	1	#DIV/0!	#DIV/0!
7461	RS1_128	0	0	0	0	0	0	1	#DIV/0!	#DIV/0!
7467	RS1_3203	0	0	0	0	0	0	1	#DIV/0!	#DIV/0!
7465	RS1_1723	0	0	0	0	0	0	1	#DIV/0!	#DIV/0!
7493	RS1_933	0	0	0	0	0	0	1	#DIV/0!	#DIV/0!
7490	RS1_8438	0	0	0	0	0	0	1	#DIV/0!	#DIV/0!
7491	RS1_897	0	0	0	0	0	0	1	#DIV/0!	#DIV/0!
7485	RS1_8044	0	0	0	0	0	0	1	#DIV/0!	#DIV/0!
7484	RS1_7784	0	0	0	0	0	0	1	#DIV/0!	#DIV/0!
7487	RS1_8203	0	0	0	0	0	0	1	#DIV/0!	#DIV/0!
7486	RS1_808	0	0	0	0	0	0	1	#DIV/0!	#DIV/0!
7481	RS1_5509	0	0	0	0	0	0	1	#DIV/0!	#DIV/0!
7480	RS1_5476	0	0	0	0	0	0	1	#DIV/0!	#DIV/0!
7483	RS1_739	0	0	0	0	0	0	1	#DIV/0!	#DIV/0!
7482	RS1_6117	0	0	0	0	0	0	1	#DIV/0!	#DIV/0!
7489	RS1_8435	0	0	0	0	0	0	1	#DIV/0!	#DIV/0!
7488	RS1_8322	0	0	0	0	0	0	1	#DIV/0!	#DIV/0!
6483	RS1_10667	0	0	0	0	0	0	4	#DIV/0!	#DIV/0!
6483	RS1_4022	0	0	0	0	0	0	4	#DIV/0!	#DIV/0!
6483	RS1_4032	0	0	0	0	0	0	4	#DIV/0!	#DIV/0!
6483	RS1_2467	0	0	0	0	0	0	4	#DIV/0!	#DIV/0!
7478	RS1_5223	0	0	0	0	0	0	1	#DIV/0!	#DIV/0!
7479	RS1_5224	0	0	0	0	0	0	1	#DIV/0!	#DIV/0!
7470	RS1_3622	0	0	0	0	0	0	1	#DIV/0!	#DIV/0!
7471	RS1_3659	0	0	0	0	0	0	1	#DIV/0!	#DIV/0!
7472	RS1_4046	0	0	0	0	0	0	1	#DIV/0!	#DIV/0!
7474	RS1_4330	0	0	0	0	0	0	1	#DIV/0!	#DIV/0!
7475	RS1_4350	0	0	0	0	0	0	1	#DIV/0!	#DIV/0!
7476	RS1_481	0	0	0	0	0	0	1	#DIV/0!	#DIV/0!
7477	RS1_495	0	0	0	0	0	0	1	#DIV/0!	#DIV/0!
7462	RS1_1300	0	0	0	0	0	0	1	#DIV/0!	#DIV/0!
7460	RS1_1129	0	0	0	0	0	0	1	#DIV/0!	#DIV/0!
7464	RS1_1593	0	0	0	0	0	0	1	#DIV/0!	#DIV/0!
6733	RS1_2267	0	0	0	0	0	1	2	#DIV/0!	2
6733	RS1_4807	0	0	0	0	0	1	2	#DIV/0!	2
6687	RS1_2329	0	0	0	0	0	1	2	#DIV/0!	2
6687	RS1_1464	0	0	0	0	0	1	2	#DIV/0!	2
6728	RS1_1682	0	0	0	0	0	1	2	#DIV/0!	2
6728	RS1_8664	0	0	0	0	0	1	2	#DIV/0!	2
4996	RS1_9280	0	0	0	0	0	3	4	#DIV/0!	1.33333	cytochrome oxidase subunit 3 (mitochondrion)	GO:0005743|mitochondrial inner membrane|cellular_component	GO:0016021|integral component of membrane|cellular_component
4996	RS1_9279	0	0	0	0	0	3	4	#DIV/0!	1.33333	cytochrome oxidase subunit 3 (mitochondrion)	GO:0005743|mitochondrial inner membrane|cellular_component	GO:0016021|integral component of membrane|cellular_component
4996	RS1_9278	0	0	0	0	0	3	4	#DIV/0!	1.33333	cytochrome oxidase subunit 3 (mitochondrion)	GO:0005743|mitochondrial inner membrane|cellular_component	GO:0016021|integral component of membrane|cellular_component
4996	RS1_9283	0	0	0	0	0	3	4	#DIV/0!	1.33333	cytochrome oxidase subunit 3 (mitochondrion)	GO:0016020|membrane|cellular_component	GO:0016491|oxidoreductase activity|molecular_function
6954	RS1_7659	0	0	0	0	0	1	1	#DIV/0!	1
6949	RS1_7199	0	0	0	0	0	1	1	#DIV/0!	1	PF11951.5|Fungal specific transcription factor domain	PF00172.15|Fungal Zn(2)-Cys(6) binuclear cluster domain
6942	RS1_390	0	0	0	0	0	1	1	#DIV/0!	1	PF11951.5|Fungal specific transcription factor domain
6947	RS1_2125	0	0	0	0	0	1	1	#DIV/0!	1
6946	RS1_162	0	0	0	0	0	1	1	#DIV/0!	1	carbon-nitrogen hydrolase	GO:0003824|catalytic activity|molecular_function	PF01177.19|Asp/Glu/Hydantoin racemase
6965	RS1_7667	0	0	0	0	0	1	1	#DIV/0!	1
6967	RS1_1406	0	0	0	0	0	1	1	#DIV/0!	1
6966	RS1_7689	0	0	0	0	0	1	1	#DIV/0!	1
7045	RS1_4467	0	0	0	0	0	1	1	#DIV/0!	1
7044	RS1_4462	0	0	0	0	0	1	1	#DIV/0!	1	PF01391.15|Collagen triple helix repeat (20 copies)
7046	RS1_4500	0	0	0	0	0	1	1	#DIV/0!	1
7048	RS1_4844	0	0	0	0	0	1	1	#DIV/0!	1
6989	RS1_9838	0	0	0	0	0	1	1	#DIV/0!	1
6983	RS1_10319	0	0	0	0	0	1	1	#DIV/0!	1
6981	RS1_10321	0	0	0	0	0	1	1	#DIV/0!	1
7020	RS1_2445	0	0	0	0	0	1	1	#DIV/0!	1
6950	RS1_4442	0	0	0	0	0	1	1	#DIV/0!	1
6957	RS1_9552	0	0	0	0	0	1	1	#DIV/0!	1	PF07366.9|SnoaL-like polyketide cyclase	PF12680.4|SnoaL-like domain
6932	RS1_4713	0	0	0	0	0	1	1	#DIV/0!	1	PF01593.21|Flavin containing amine oxidoreductase	PF13450.3|NAD(P)-binding Rossmann-like domain
7071	RS1_9080	0	0	0	0	0	1	1	#DIV/0!	1
6970	RS1_10178	0	0	0	0	0	1	1	#DIV/0!	1
7059	RS1_6060	0	0	0	0	0	1	1	#DIV/0!	1	2-C-methyl-D-erythritol 4-phosphate cytidylyltransferase	GO:0005524|ATP binding|molecular_function	GO:0008685|2-C-methyl-D-erythritol 2,4-cyclodiphosphate synthase activity|molecular_function
6997	RS1_10334	0	0	0	0	0	1	1	#DIV/0!	1	glycosyl hydrolase 53 domain-containing	GO:0044238|primary metabolic process|biological_process	GO:0071704|organic substance metabolic process|biological_process
6990	RS1_7520	0	0	0	0	0	1	1	#DIV/0!	1
6992	RS1_7488	0	0	0	0	0	1	1	#DIV/0!	1
6993	RS1_10381	0	0	0	0	0	1	1	#DIV/0!	1	bifunctional phosphoglucose phosphomannose isomerase	GO:0004347|glucose-6-phosphate isomerase activity|molecular_function	GO:0004476|mannose-6-phosphate isomerase activity|molecular_function
7034	RS1_3493	0	0	0	0	0	1	1	#DIV/0!	1
6520	RS1_9282	0	0	0	0	0	2	2	#DIV/0!	1
6520	RS1_9281	0	0	0	0	0	2	2	#DIV/0!	1
7018	RS1_2432	0	0	0	0	0	1	1	#DIV/0!	1
6956	RS1_7660	0	0	0	0	0	1	1	#DIV/0!	1
6663	RS1_5912	0	0	0	0	0	2	1	#DIV/0!	0.5
6676	RS1_1180	0	0	0	0	0	2	1	#DIV/0!	0.5	PF10712.6|NAD-specific glutamate dehydrogenase
6159	RS1_3208	0	1	0	0	0	3	1	10	0.333333	Pc16g03230	GO:0046872|metal ion binding|molecular_function
6536	RS1_5377	0	1	0	0	0	0	3	7.5	#DIV/0!
6536	RS1_9148	0	1	0	0	0	0	3	7.5	#DIV/0!
6536	RS1_9149	0	1	0	0	0	0	3	7.5	#DIV/0!
6484	RS1_4024	0	1	0	0	0	0	3	7.5	#DIV/0!
6484	RS1_2466	0	1	0	0	0	0	3	7.5	#DIV/0!
6484	RS1_2476	0	1	0	0	0	0	3	7.5	#DIV/0!
6412	RS1_7710	0	0	0	1	0	1	2	7.5	2	PF05368.10|NmrA-like family
6412	RS1_127	0	0	0	1	0	1	2	7.5	2
6538	RS1_5401	1	0	0	0	0	1	2	7.5	2	lipoxygenase 1	GO:0016491|oxidoreductase activity|molecular_function	PF00305.16|Lipoxygenase
6538	RS1_5405	1	0	0	0	0	1	2	7.5	2
6409	RS1_2475	0	0	0	1	0	1	2	7.5	2
6409	RS1_4047	0	0	0	1	0	1	2	7.5	2
6551	RS1_6823	0	1	0	0	0	2	1	7.5	0.5
6390	RS1_4978	0	0	0	1	0	2	1	7.5	0.5	PF00172.15|Fungal Zn(2)-Cys(6) binuclear cluster domain
6506	RS1_7208	0	1	0	0	0	2	1	7.5	0.5	sterigmatocystin biosynthesis peroxidase stcC	GO:0004601|peroxidase activity|molecular_function	GO:0098869|cellular oxidant detoxification|biological_process
1455	RS1_1179	1	1	0	1	0	3	4	5.83333	1.33333	PF03055.12|Retinal pigment epithelial membrane protein
1455	RS1_8278	1	1	0	1	0	3	4	5.83333	1.33333	lignostilbene dioxygenase	GO:0050054|lignostilbene alpha beta-dioxygenase activity|molecular_function	GO:0055114|oxidation-reduction process|biological_process
1455	RS1_1532	1	1	0	1	0	3	4	5.83333	1.33333	PF03055.12|Retinal pigment epithelial membrane protein
1455	RS1_6684	1	1	0	1	0	3	4	5.83333	1.33333	lignostilbene dioxygenase	GO:0051213|dioxygenase activity|molecular_function	GO:0055114|oxidation-reduction process|biological_process
503	RS1_1072	0	2	0	4	0	6	7	5.41667	1.16667	C6 zinc finger domain containing	GO:0005634|nucleus|cellular_component	GO:0000981|RNA polymerase II transcription factor activity, sequence-specific DNA binding|molecular_function
503	RS1_2676	0	2	0	4	0	6	7	5.41667	1.16667	C6 zinc finger domain containing	GO:0005634|nucleus|cellular_component	GO:0000981|RNA polymerase II transcription factor activity, sequence-specific DNA binding|molecular_function
503	RS1_4050	0	2	0	4	0	6	7	5.41667	1.16667	C6 zinc finger domain containing	GO:0005488|binding|molecular_function
503	RS1_4199	0	2	0	4	0	6	7	5.41667	1.16667	C6 zinc finger domain containing	GO:0046872|metal ion binding|molecular_function
503	RS1_7781	0	2	0	4	0	6	7	5.41667	1.16667	TPA: Zn(II)2Cys6 transcription factor (Eurofung)	GO:0005634|nucleus|cellular_component	GO:0003677|DNA binding|molecular_function
503	RS1_1508	0	2	0	4	0	6	7	5.41667	1.16667
503	RS1_4212	0	2	0	4	0	6	7	5.41667	1.16667
6731	RS1_193	0	1	0	0	0	0	2	5	#DIV/0!	x-pro dipeptidyl-peptidase c-terminal non-catalytic domain-containing	GO:0003824|catalytic activity|molecular_function	GO:0008152|metabolic process|biological_process
6731	RS1_6173	0	1	0	0	0	0	2	5	#DIV/0!	Cocaine esterase	GO:0008239|dipeptidyl-peptidase activity|molecular_function	GO:0006508|proteolysis|biological_process
6718	RS1_10001	0	0	0	1	0	0	2	5	#DIV/0!	PF13577.3|SnoaL-like domain
6718	RS1_1167	0	0	0	1	0	0	2	5	#DIV/0!	PF13577.3|SnoaL-like domain
6795	RS1_854	0	0	0	1	0	1	1	5	1	hypothetical protein ACLA_055180	GO:0016020|membrane|cellular_component
6779	RS1_6656	0	0	0	1	0	1	1	5	1	PF08991.7|Mature-T-Cell Proliferation I type
6775	RS1_6064	0	0	0	1	0	1	1	5	1
6777	RS1_6377	0	0	0	1	0	1	1	5	1	PF03022.13|Major royal jelly protein
6770	RS1_5258	0	0	0	1	0	1	1	5	1
6758	RS1_4322	0	1	0	0	0	1	1	5	1	integral membrane	GO:0016021|integral component of membrane|cellular_component
6753	RS1_4269	0	1	0	0	0	1	1	5	1
6755	RS1_8544	0	0	0	1	0	1	1	5	1	PF10544.6|T5orf172 domain	PF13455.3|Meiotically up-regulated gene 113
6730	RS1_1757	0	0	0	1	0	1	1	5	1	PF12937.4|F-box-like
6736	RS1_2911	0	0	0	1	0	1	1	5	1	PF02016.12|LD-carboxypeptidase
6719	RS1_6510	0	0	0	0	1	1	1	5	1	PF13302.4|Acetyltransferase (GNAT) domain
6712	RS1_9325	1	0	0	0	0	1	1	5	1
6710	RS1_10254	0	1	0	0	0	1	1	5	1
6711	RS1_10103	0	0	0	1	0	1	1	5	1	Tryptophan dimethylallyltransferase	GO:0050364|tryptophan dimethylallyltransferase activity|molecular_function	GO:0009820|alkaloid metabolic process|biological_process
6688	RS1_3008	0	0	0	1	0	1	1	5	1	PF13622.3|Thioesterase-like superfamily
6680	RS1_7654	0	1	0	0	0	1	1	5	1
6681	RS1_311	0	0	0	1	0	1	1	5	1	PF11951.5|Fungal specific transcription factor domain
6649	RS1_5262	0	0	0	1	0	1	1	5	1	PF00023.27|Ankyrin repeat
6644	RS1_7951	0	1	0	0	0	1	1	5	1
6646	RS1_79	0	0	0	1	0	1	1	5	1	C6 transcription factor	GO:0005488|binding|molecular_function
6647	RS1_2430	0	0	0	0	1	1	1	5	1	aflatoxin cluster transcription factor, partial	GO:0005634|nucleus|cellular_component	GO:0000981|RNA polymerase II transcription factor activity, sequence-specific DNA binding|molecular_function
6641	RS1_8722	0	0	0	0	1	1	1	5	1
6643	RS1_2781	0	0	0	0	1	1	1	5	1
6668	RS1_6439	0	0	0	1	0	1	1	5	1	Sulfite oxidase	GO:0016491|oxidoreductase activity|molecular_function	GO:0030151|molybdenum ion binding|molecular_function
6660	RS1_172	0	0	0	1	0	1	1	5	1	n-carbamoyl-d-amino acid hydrolase	GO:0016810|hydrolase activity, acting on carbon-nitrogen (but not peptide) bonds|molecular_function	GO:0006807|nitrogen compound metabolic process|biological_process
6664	RS1_5777	0	0	0	0	1	1	1	5	1
6665	RS1_8190	0	0	0	1	0	1	1	5	1
5769	RS1_7685	0	1	0	1	0	2	2	5	1	C6 zinc finger domain	GO:0005634|nucleus|cellular_component	GO:0000981|RNA polymerase II transcription factor activity, sequence-specific DNA binding|molecular_function
5769	RS1_7687	0	1	0	1	0	2	2	5	1	C6 zinc finger domain	GO:0043167|ion binding|molecular_function	GO:0006355|regulation of transcription, DNA-templated|biological_process
6629	RS1_73	1	0	0	0	0	1	1	5	1
6626	RS1_1246	0	0	0	1	0	1	1	5	1	PF04082.15|Fungal specific transcription factor domain
6627	RS1_6063	0	0	0	1	0	1	1	5	1	4-diphosphocytidyl-2-C-methyl-D-erythritol kinase	GO:0016740|transferase activity|molecular_function	GO:0008299|isoprenoid biosynthetic process|biological_process
6622	RS1_1317	0	0	0	1	0	1	1	5	1
6623	RS1_3984	0	1	0	0	0	1	1	5	1	Pc22g00120	GO:0003700|transcription factor activity, sequence-specific DNA binding|molecular_function	GO:0006355|regulation of transcription, DNA-templated|biological_process
6621	RS1_4963	1	0	0	0	0	1	1	5	1
6800	RS1_9360	0	0	0	0	1	1	1	5	1
6801	RS1_997	0	0	0	1	0	1	1	5	1
6781	RS1_6707	1	0	0	0	0	1	1	5	1
6785	RS1_7060	0	1	0	0	0	1	1	5	1
6787	RS1_7131	0	0	0	1	0	1	1	5	1
6762	RS1_4419	0	1	0	0	0	1	1	5	1	lactam utilization	GO:0003824|catalytic activity|molecular_function	GO:0005975|carbohydrate metabolic process|biological_process
6749	RS1_6209	0	0	0	1	0	1	1	5	1
6748	RS1_3958	0	1	0	0	0	1	1	5	1
6727	RS1_1433	0	0	0	0	1	1	1	5	1
6724	RS1_1231	0	1	0	0	0	1	1	5	1
6709	RS1_10286	0	0	0	1	0	1	1	5	1
6708	RS1_10255	0	1	0	0	0	1	1	5	1
6701	RS1_9018	1	0	0	0	0	1	1	5	1	geranylgeranyl pyrophosphate synthase	GO:0000287|magnesium ion binding|molecular_function	GO:0010333|terpene synthase activity|molecular_function
6702	RS1_10435	0	0	0	1	0	1	1	5	1
6705	RS1_1483	0	0	0	1	0	1	1	5	1	PF00141.20|Peroxidase
6707	RS1_7221	1	0	0	0	0	1	1	5	1
6686	RS1_4232	0	0	0	1	0	1	1	5	1	PF01814.20|Hemerythrin HHE cation binding domain
6698	RS1_4001	0	1	0	0	0	1	1	5	1	large subunit of -dimethylformamidase	GO:0004553|hydrolase activity, hydrolyzing O-glycosyl compounds|molecular_function	GO:0005975|carbohydrate metabolic process|biological_process
6692	RS1_869	0	1	0	0	0	1	1	5	1
6697	RS1_8199	0	0	0	1	0	1	1	5	1	proline dehydrogenase	GO:0005739|mitochondrion|cellular_component	GO:0016021|integral component of membrane|cellular_component
6696	RS1_10638	0	1	0	0	0	1	1	5	1	histidine acid phosphatase	GO:0003993|acid phosphatase activity|molecular_function	GO:0016311|dephosphorylation|biological_process
6694	RS1_4427	0	0	0	1	0	1	1	5	1	cellobiose dehydrogenase	GO:0047735|cellobiose dehydrogenase (acceptor) activity|molecular_function	EC:1.1.99.18
6062	RS1_5274	0	1	0	1	0	2	2	5	1	hypothetical protein	GO:0016020|membrane|cellular_component
6062	RS1_9351	0	1	0	1	0	2	2	5	1	hypothetical protein	GO:0016020|membrane|cellular_component
6658	RS1_2158	0	1	0	0	0	1	1	5	1	PF06985.8|Heterokaryon incompatibility protein (HET)
6651	RS1_10118	0	0	0	1	0	1	1	5	1
6675	RS1_10645	0	1	0	0	0	1	1	5	1	GNAT family	GO:0008080|N-acetyltransferase activity|molecular_function	GO:0008152|metabolic process|biological_process
6671	RS1_2857	0	0	0	1	0	1	1	5	1
6673	RS1_4263	1	0	0	0	0	1	1	5	1
6679	RS1_8749	0	0	0	1	0	1	1	5	1
6619	RS1_1475	0	0	0	1	0	1	1	5	1	PF04082.15|Fungal specific transcription factor domain
6618	RS1_7238	1	0	0	0	0	1	1	5	1
6638	RS1_3016	0	0	0	1	0	1	1	5	1	mucin-desulfating sulfatase (n-acetylglucosamine-6-sulfatase)	GO:0005488|binding|molecular_function	PF00172.15|Fungal Zn(2)-Cys(6) binuclear cluster domain
6632	RS1_4134	1	0	0	0	0	1	1	5	1	ankyrin repeat-containing ,	GO:0016021|integral component of membrane|cellular_component	PF12796.4|Ankyrin repeats (3 copies)
507	RS1_3296	0	3	0	4	0	7	5	4.28571	0.714286
507	RS1_5506	0	3	0	4	0	7	5	4.28571	0.714286
507	RS1_6076	0	3	0	4	0	7	5	4.28571	0.714286	Pc16g03640	GO:0005576|extracellular region|cellular_component
507	RS1_4710	0	3	0	4	0	7	5	4.28571	0.714286
507	RS1_9946	0	3	0	4	0	7	5	4.28571	0.714286	conserved hypothetical protein	GO:0005576|extracellular region|cellular_component
2078	RS1_4044	2	1	0	0	0	0	5	4.16667	#DIV/0!
2078	RS1_2479	2	1	0	0	0	0	5	4.16667	#DIV/0!
2078	RS1_4021	2	1	0	0	0	0	5	4.16667	#DIV/0!
2078	RS1_2480	2	1	0	0	0	0	5	4.16667	#DIV/0!
2078	RS1_2482	2	1	0	0	0	0	5	4.16667	#DIV/0!
1918	RS1_2541	0	1	0	2	0	1	4	4.16667	4	PF05368.10|NmrA-like family
1918	RS1_9095	0	1	0	2	0	1	4	4.16667	4	PF05368.10|NmrA-like family
1918	RS1_2502	0	1	0	2	0	1	4	4.16667	4	PF05368.10|NmrA-like family
1918	RS1_7277	0	1	0	2	0	1	4	4.16667	4	PF05368.10|NmrA-like family
2051	RS1_2572	1	0	0	2	0	2	3	4.16667	1.5
2051	RS1_9269	1	0	0	2	0	2	3	4.16667	1.5
2051	RS1_9273	1	0	0	2	0	2	3	4.16667	1.5
1798	RS1_6193	0	0	0	2	1	2	3	4.16667	1.5	PF01593.21|Flavin containing amine oxidoreductase	PF13450.3|NAD(P)-binding Rossmann-like domain	PF00890.21|FAD binding domain
1798	RS1_208	0	0	0	2	1	2	3	4.16667	1.5	PF01593.21|Flavin containing amine oxidoreductase	PF13450.3|NAD(P)-binding Rossmann-like domain	PF00890.21|FAD binding domain
1798	RS1_5960	0	0	0	2	1	2	3	4.16667	1.5	flavin-containing amine oxidase,	GO:0005634|nucleus|cellular_component	GO:0016021|integral component of membrane|cellular_component
6251	RS1_6151	1	0	0	1	0	1	2	3.75	2	PF00172.15|Fungal Zn(2)-Cys(6) binuclear cluster domain
6251	RS1_6150	1	0	0	1	0	1	2	3.75	2
6256	RS1_10025	0	0	0	1	1	1	2	3.75	2
6256	RS1_5803	0	0	0	1	1	1	2	3.75	2
6179	RS1_3885	1	0	0	1	0	1	2	3.75	2	2-C-methyl-D-erythritol 2,4-cyclodiphosphate synthase	GO:0003824|catalytic activity|molecular_function	GO:0043167|ion binding|molecular_function
6179	RS1_6072	1	0	0	1	0	1	2	3.75	2
6185	RS1_4025	0	1	0	1	0	2	1	3.75	0.5
1433	RS1_380	1	1	0	1	1	4	2	3.75	0.5	PF00651.28|BTB/POZ domain
1433	RS1_2992	1	1	0	1	1	4	2	3.75	0.5
6197	RS1_8117	0	1	0	1	0	2	1	3.75	0.5
6190	RS1_3746	0	1	0	1	0	2	1	3.75	0.5	FMN-binding flavin reductase family	GO:0004497|monooxygenase activity|molecular_function	GO:0010181|FMN binding|molecular_function
1134	RS1_1506	0	2	3	0	0	0	7	3.5	#DIV/0!	PF13975.3|gag-polyprotein putative aspartyl protease	PF03732.14|Retrotransposon gag protein	PF13650.3|Aspartyl protease
1134	RS1_1915	0	2	3	0	0	0	7	3.5	#DIV/0!	gag-pol fusion	GO:0005488|binding|molecular_function	GO:0043170|macromolecule metabolic process|biological_process
1134	RS1_5632	0	2	3	0	0	0	7	3.5	#DIV/0!	gag-pol fusion	GO:0005488|binding|molecular_function	GO:0043170|macromolecule metabolic process|biological_process
1134	RS1_1710	0	2	3	0	0	0	7	3.5	#DIV/0!	gag-pol fusion	GO:0005488|binding|molecular_function	GO:0043170|macromolecule metabolic process|biological_process
1134	RS1_9199	0	2	3	0	0	0	7	3.5	#DIV/0!	gag-pol fusion	GO:0005488|binding|molecular_function	GO:0043170|macromolecule metabolic process|biological_process
1134	RS1_4221	0	2	3	0	0	0	7	3.5	#DIV/0!	gag-pol fusion	GO:0005488|binding|molecular_function	GO:0043170|macromolecule metabolic process|biological_process
1134	RS1_8220	0	2	3	0	0	0	7	3.5	#DIV/0!
1086	RS1_8948	0	2	0	3	0	4	3	3.5	0.75	Pc16g14110	GO:0005488|binding|molecular_function
1086	RS1_5940	0	2	0	3	0	4	3	3.5	0.75	Pc16g06470	GO:0005488|binding|molecular_function
1086	RS1_2099	0	2	0	3	0	4	3	3.5	0.75	Homeobox transcription factor,	GO:0005634|nucleus|cellular_component	GO:0003677|DNA binding|molecular_function
847	RS1_3996	0	2	0	3	1	1	7	3.33333	7
847	RS1_4045	0	2	0	3	1	1	7	3.33333	7
847	RS1_2478	0	2	0	3	1	1	7	3.33333	7
847	RS1_2474	0	2	0	3	1	1	7	3.33333	7
847	RS1_10672	0	2	0	3	1	1	7	3.33333	7
847	RS1_4023	0	2	0	3	1	1	7	3.33333	7
847	RS1_2473	0	2	0	3	1	1	7	3.33333	7
2639	RS1_4436	0	1	0	1	1	2	2	3.33333	1	urea carboxylase	GO:0016020|membrane|cellular_component	GO:0004075|biotin carboxylase activity|molecular_function
2639	RS1_7640	0	1	0	1	1	2	2	3.33333	1	urea amidolyase	GO:0000166|nucleotide binding|molecular_function	GO:0016879|ligase activity, forming carbon-nitrogen bonds|molecular_function
3549	RS1_3064	0	0	0	2	1	2	2	3.33333	1	glucuronan lyase A	GO:0005576|extracellular region|cellular_component	GO:0016021|integral component of membrane|cellular_component
3549	RS1_2837	0	0	0	2	1	2	2	3.33333	1	glucuronan lyase A	GO:0005576|extracellular region|cellular_component	GO:0016021|integral component of membrane|cellular_component
3563	RS1_10493	0	2	0	1	0	2	2	3.33333	1
3563	RS1_238	0	2	0	1	0	2	2	3.33333	1
1757	RS1_4229	0	1	0	3	0	2	3	3.125	1.5
1757	RS1_6520	0	1	0	3	0	2	3	3.125	1.5
1757	RS1_7257	0	1	0	3	0	2	3	3.125	1.5
1624	RS1_5245	1	0	0	2	1	3	2	3.125	0.666667	PF01965.21|DJ-1/PfpI family
1624	RS1_6828	1	0	0	2	1	3	2	3.125	0.666667	PF01965.21|DJ-1/PfpI family
1698	RS1_5059	1	1	1	1	0	3	2	3.125	0.666667	pentalenene synthase,	GO:0000287|magnesium ion binding|molecular_function	GO:0010333|terpene synthase activity|molecular_function
1698	RS1_5153	1	1	1	1	0	3	2	3.125	0.666667	pentalenene synthase,	GO:0016829|lyase activity|molecular_function
1280	RS1_3359	1	3	0	1	0	3	3	3	1	choline dehydrogenase,	GO:0016020|membrane|cellular_component	GO:0008812|choline dehydrogenase activity|molecular_function
1280	RS1_3175	1	3	0	1	0	3	3	3	1	GMC oxidoreductase,	GO:0016614|oxidoreductase activity, acting on CH-OH group of donors|molecular_function	GO:0050660|flavin adenine dinucleotide binding|molecular_function
1280	RS1_6686	1	3	0	1	0	3	3	3	1	choline dehydrogenase	GO:0016614|oxidoreductase activity, acting on CH-OH group of donors|molecular_function	GO:0050660|flavin adenine dinucleotide binding|molecular_function
744	RS1_360	2	1	0	4	0	4	4	2.85714	1	phytanoyl- dioxygenase	GO:0051213|dioxygenase activity|molecular_function	GO:0055114|oxidation-reduction process|biological_process
744	RS1_377	2	1	0	4	0	4	4	2.85714	1	PF05721.10|Phytanoyl-CoA dioxygenase (PhyH)
744	RS1_218	2	1	0	4	0	4	4	2.85714	1	phytanoyl- dioxygenase family	GO:0051213|dioxygenase activity|molecular_function	GO:0055114|oxidation-reduction process|biological_process
744	RS1_1448	2	1	0	4	0	4	4	2.85714	1	phytanoyl- dioxygenase	GO:0051213|dioxygenase activity|molecular_function	GO:0055114|oxidation-reduction process|biological_process
5863	RS1_1554	0	2	0	1	0	0	3	2.5	#DIV/0!	D-alanine--D-alanine ligase	GO:0005524|ATP binding|molecular_function	GO:0008716|D-alanine-D-alanine ligase activity|molecular_function
5863	RS1_2913	0	2	0	1	0	0	3	2.5	#DIV/0!	D-alanine--D-alanine ligase	GO:0005524|ATP binding|molecular_function	GO:0008716|D-alanine-D-alanine ligase activity|molecular_function
5863	RS1_6807	0	2	0	1	0	0	3	2.5	#DIV/0!	D-alanine--D-alanine ligase	GO:0005524|ATP binding|molecular_function	GO:0008716|D-alanine-D-alanine ligase activity|molecular_function
6916	RS1_1175	0	1	0	0	0	0	1	2.5	#DIV/0!	#NAME?	GO:0019748|secondary metabolic process|biological_process	PF05368.10|NmrA-like family
6473	RS1_3080	0	0	0	2	0	0	2	2.5	#DIV/0!	glycoside hydrolase family	GO:0005576|extracellular region|cellular_component	GO:0016021|integral component of membrane|cellular_component
6473	RS1_3417	0	0	0	2	0	0	2	2.5	#DIV/0!	glycoside hydrolase	GO:0016798|hydrolase activity, acting on glycosyl bonds|molecular_function	GO:0046872|metal ion binding|molecular_function
6915	RS1_5722	0	0	0	1	0	0	1	2.5	#DIV/0!	Ankyrin repeat	GO:0004672|protein kinase activity|molecular_function	GO:0005524|ATP binding|molecular_function
6927	RS1_149	0	1	0	0	0	0	1	2.5	#DIV/0!	phosphatidylserine decarboxylase	GO:0004609|phosphatidylserine decarboxylase activity|molecular_function	GO:0008654|phospholipid biosynthetic process|biological_process
6921	RS1_3046	0	0	0	1	0	0	1	2.5	#DIV/0!
6920	RS1_215	0	1	0	0	0	0	1	2.5	#DIV/0!
6922	RS1_4906	0	0	0	1	0	0	1	2.5	#DIV/0!
6941	RS1_7587	0	0	0	1	0	0	1	2.5	#DIV/0!	PF01370.18|NAD dependent epimerase/dehydratase family	PF05368.10|NmrA-like family	PF01073.16|3-beta hydroxysteroid dehydrogenase/isomerase family
6945	RS1_6900	0	0	0	1	0	0	1	2.5	#DIV/0!
6944	RS1_5738	0	0	0	1	0	0	1	2.5	#DIV/0!	serine threonine kinase	GO:0004672|protein kinase activity|molecular_function	GO:0005524|ATP binding|molecular_function
6375	RS1_2909	0	1	0	1	0	0	2	2.5	#DIV/0!	PF00172.15|Fungal Zn(2)-Cys(6) binuclear cluster domain
6375	RS1_603	0	1	0	1	0	0	2	2.5	#DIV/0!	PF00172.15|Fungal Zn(2)-Cys(6) binuclear cluster domain
7069	RS1_7759	0	0	0	1	0	0	1	2.5	#DIV/0!
7067	RS1_7627	0	1	0	0	0	0	1	2.5	#DIV/0!	Pc22g12470	GO:0016021|integral component of membrane|cellular_component
7065	RS1_7454	0	1	0	0	0	0	1	2.5	#DIV/0!
7060	RS1_6190	0	1	0	0	0	0	1	2.5	#DIV/0!	Pc21g21450	GO:0016021|integral component of membrane|cellular_component
7047	RS1_4838	0	0	0	1	0	0	1	2.5	#DIV/0!
7043	RS1_4454	0	0	0	1	0	0	1	2.5	#DIV/0!
7049	RS1_4889	0	0	0	1	0	0	1	2.5	#DIV/0!	glycosyl hydrolase, family 92	GO:0003824|catalytic activity|molecular_function	PF07971.9|Glycosyl hydrolase family 92
6988	RS1_3897	0	1	0	0	0	0	1	2.5	#DIV/0!	glycosyl hydrolase family 62	GO:0005576|extracellular region|cellular_component	GO:0030600|feruloyl esterase activity|molecular_function
6535	RS1_5299	1	1	0	0	0	0	2	2.5	#DIV/0!
6535	RS1_9568	1	1	0	0	0	0	2	2.5	#DIV/0!
7023	RS1_2484	0	1	0	0	0	0	1	2.5	#DIV/0!
7027	RS1_3026	0	1	0	0	0	0	1	2.5	#DIV/0!	PF12296.5|Hydrophobic surface binding protein A
7026	RS1_2675	0	1	0	0	0	0	1	2.5	#DIV/0!	allantoin catabolism	GO:0016787|hydrolase activity|molecular_function	GO:0008152|metabolic process|biological_process
7025	RS1_264	0	1	0	0	0	0	1	2.5	#DIV/0!	predicted protein	GO:0016021|integral component of membrane|cellular_component
7024	RS1_2594	1	0	0	0	0	0	1	2.5	#DIV/0!
7029	RS1_3081	0	0	0	1	0	0	1	2.5	#DIV/0!	glucuronyl hydrolase	GO:0016787|hydrolase activity|molecular_function	PF07470.10|Glycosyl Hydrolase Family 88
7009	RS1_4259	0	1	0	0	0	0	1	2.5	#DIV/0!	glycosyl hydrolase, family 43,	GO:0046556|alpha-L-arabinofuranosidase activity|molecular_function	GO:0005975|carbohydrate metabolic process|biological_process
7000	RS1_10409	0	1	0	0	0	0	1	2.5	#DIV/0!	pyridoxamine phosphate oxidase family	GO:0016021|integral component of membrane|cellular_component	GO:0004733|pyridoxamine-phosphate oxidase activity|molecular_function
7003	RS1_10661	0	0	0	1	0	0	1	2.5	#DIV/0!	iron-sulfur cluster-binding , rieske family domain	GO:0005506|iron ion binding|molecular_function	GO:0008810|cellulase activity|molecular_function
7005	RS1_3861	0	0	0	1	0	0	1	2.5	#DIV/0!	hyaluronan synthase,	GO:0016021|integral component of membrane|cellular_component	GO:0008152|metabolic process|biological_process
7004	RS1_10668	0	0	0	1	0	0	1	2.5	#DIV/0!
7007	RS1_2699	0	1	0	0	0	0	1	2.5	#DIV/0!
5836	RS1_4339	0	1	1	1	0	0	3	2.5	#DIV/0!	Trichodiene synthase	GO:0045482|trichodiene synthase activity|molecular_function	GO:0016106|sesquiterpenoid biosynthetic process|biological_process
5836	RS1_9006	0	1	1	1	0	0	3	2.5	#DIV/0!	trichodiene synthase	GO:0045482|trichodiene synthase activity|molecular_function	GO:0016106|sesquiterpenoid biosynthetic process|biological_process
5836	RS1_9450	0	1	1	1	0	0	3	2.5	#DIV/0!	PF06330.8|Trichodiene synthase (TRI5)
6918	RS1_5855	0	1	0	0	0	0	1	2.5	#DIV/0!
6933	RS1_8004	1	0	0	0	0	0	1	2.5	#DIV/0!	TAP domain	GO:0016740|transferase activity|molecular_function	GO:0016787|hydrolase activity|molecular_function
6936	RS1_6139	0	1	0	0	0	0	1	2.5	#DIV/0!	fungal specific transcription factor domain-containing	GO:0005634|nucleus|cellular_component	GO:0000981|RNA polymerase II transcription factor activity, sequence-specific DNA binding|molecular_function
6934	RS1_4777	0	1	0	0	0	0	1	2.5	#DIV/0!	monoamine oxidase N	GO:0016491|oxidoreductase activity|molecular_function	GO:0055114|oxidation-reduction process|biological_process
6939	RS1_8709	0	1	0	0	0	0	1	2.5	#DIV/0!	Pc13g02070	GO:0016020|membrane|cellular_component
7074	RS1_9502	0	0	0	0	1	0	1	2.5	#DIV/0!
7075	RS1_9561	0	0	0	1	0	0	1	2.5	#DIV/0!
7076	RS1_9587	0	1	0	0	0	0	1	2.5	#DIV/0!	hypothetical protein AN3480.2	GO:0016021|integral component of membrane|cellular_component
7077	RS1_9934	0	1	0	0	0	0	1	2.5	#DIV/0!
7070	RS1_8447	0	0	0	1	0	0	1	2.5	#DIV/0!
7072	RS1_9129	0	1	0	0	0	0	1	2.5	#DIV/0!
7073	RS1_9402	0	1	0	0	0	0	1	2.5	#DIV/0!
6973	RS1_10421	0	1	0	0	0	0	1	2.5	#DIV/0!
7053	RS1_9009	0	1	0	0	0	0	1	2.5	#DIV/0!	glycosyl hydrolase	GO:0016787|hydrolase activity|molecular_function	GO:0008152|metabolic process|biological_process
7056	RS1_5706	1	0	0	0	0	0	1	2.5	#DIV/0!	unnamed protein product	GO:0044267|cellular protein metabolic process|biological_process
6999	RS1_104	0	1	0	0	0	0	1	2.5	#DIV/0!	HNH nuclease	GO:0016020|membrane|cellular_component
6996	RS1_10301	0	1	0	0	0	0	1	2.5	#DIV/0!
6991	RS1_1356	0	0	0	1	0	0	1	2.5	#DIV/0!	PF01040.15|UbiA prenyltransferase family
6503	RS1_2552	0	1	0	1	0	0	2	2.5	#DIV/0!
6503	RS1_9222	0	1	0	1	0	0	2	2.5	#DIV/0!
7030	RS1_3141	1	0	0	0	0	0	1	2.5	#DIV/0!
7031	RS1_3177	0	0	0	1	0	0	1	2.5	#DIV/0!
7032	RS1_3200	0	0	0	1	0	0	1	2.5	#DIV/0!	PF00249.28|Myb-like DNA-binding domain	PF13921.3|Myb-like DNA-binding domain
7036	RS1_3576	0	1	0	0	0	0	1	2.5	#DIV/0!	3-phytase	GO:0016020|membrane|cellular_component	GO:0016158|3-phytase activity|molecular_function
7038	RS1_888	0	1	0	0	0	0	1	2.5	#DIV/0!	asparagine synthase	GO:0004066|asparagine synthase (glutamine-hydrolyzing) activity|molecular_function	GO:0006529|asparagine biosynthetic process|biological_process
7014	RS1_2138	0	0	0	1	0	0	1	2.5	#DIV/0!
7015	RS1_2287	0	1	0	0	0	0	1	2.5	#DIV/0!
7012	RS1_248	0	1	0	0	0	0	1	2.5	#DIV/0!
6389	RS1_4591	1	0	0	1	0	0	2	2.5	#DIV/0!	C6 zinc finger domain-containing	GO:0005634|nucleus|cellular_component	GO:0000981|RNA polymerase II transcription factor activity, sequence-specific DNA binding|molecular_function
6389	RS1_4588	1	0	0	1	0	0	2	2.5	#DIV/0!	C6 zinc finger domain-containing	GO:0005634|nucleus|cellular_component	GO:0000981|RNA polymerase II transcription factor activity, sequence-specific DNA binding|molecular_function
6917	RS1_4787	0	1	0	0	0	0	1	2.5	#DIV/0!	PF11951.5|Fungal specific transcription factor domain	PF11951.5|Fungal specific transcription factor domain	PF00172.15|Fungal Zn(2)-Cys(6) binuclear cluster domain
1466	RS1_8211	1	1	1	1	1	1	4	2.5	4	phosphoribosyl transferase domain	GO:0005737|cytoplasm|cellular_component	GO:0004631|phosphomevalonate kinase activity|molecular_function
1466	RS1_9220	1	1	1	1	1	1	4	2.5	4	phosphoribosyl transferase domain	GO:0016491|oxidoreductase activity|molecular_function	GO:0016740|transferase activity|molecular_function
1466	RS1_9245	1	1	1	1	1	1	4	2.5	4	phosphoribosyl transferase domain	GO:0005737|cytoplasm|cellular_component	GO:0004631|phosphomevalonate kinase activity|molecular_function
1466	RS1_9226	1	1	1	1	1	1	4	2.5	4	phosphoribosyl transferase domain	GO:0005737|cytoplasm|cellular_component	GO:0004631|phosphomevalonate kinase activity|molecular_function
1463	RS1_65	2	1	0	1	1	1	4	2.5	4	inulinase precursor,	GO:0004575|sucrose alpha-glucosidase activity|molecular_function	GO:0051670|inulinase activity|molecular_function
1463	RS1_3075	2	1	0	1	1	1	4	2.5	4	exoinulinase	GO:0005576|extracellular region|cellular_component	GO:0004575|sucrose alpha-glucosidase activity|molecular_function
1463	RS1_5090	2	1	0	1	1	1	4	2.5	4	inulinase	GO:0005576|extracellular region|cellular_component	GO:0051670|inulinase activity|molecular_function
1463	RS1_5106	2	1	0	1	1	1	4	2.5	4	exoinulinase	GO:0004575|sucrose alpha-glucosidase activity|molecular_function	GO:0005975|carbohydrate metabolic process|biological_process
5915	RS1_10648	0	1	0	2	0	1	2	2.5	2
5915	RS1_9842	0	1	0	2	0	1	2	2.5	2
6035	RS1_5551	0	1	0	1	1	1	2	2.5	2
6035	RS1_5531	0	1	0	1	1	1	2	2.5	2	unnamed protein product	GO:0016020|membrane|cellular_component	PF11839.5|Alanine-zipper, major outer membrane lipoprotein
5995	RS1_2908	1	1	0	1	0	1	2	2.5	2	phenylalanine ammonia-lyase	GO:0005488|binding|molecular_function	GO:0016829|lyase activity|molecular_function
5995	RS1_6089	1	1	0	1	0	1	2	2.5	2	phenylalanine ammonia-lyase	GO:0005737|cytoplasm|cellular_component	GO:0016841|ammonia-lyase activity|molecular_function
5927	RS1_10358	1	0	0	1	1	1	2	2.5	2	SAM-dependent methyltransferase	GO:0016740|transferase activity|molecular_function	GO:0008152|metabolic process|biological_process
5927	RS1_6937	1	0	0	1	1	1	2	2.5	2	S-adenosyl-L-methionine-dependent methyltransferase	GO:0008168|methyltransferase activity|molecular_function	GO:0006464|cellular protein modification process|biological_process
5920	RS1_10583	0	1	0	2	0	1	2	2.5	2	Pc21g12870	GO:0016021|integral component of membrane|cellular_component
5920	RS1_7749	0	1	0	2	0	1	2	2.5	2
5969	RS1_1604	0	2	0	1	0	1	2	2.5	2	aldehyde-activating	GO:0016846|carbon-sulfur lyase activity|molecular_function	GO:0008152|metabolic process|biological_process
5969	RS1_8965	0	2	0	1	0	1	2	2.5	2	glutathione-dependent formaldehyde- gfa	GO:0016846|carbon-sulfur lyase activity|molecular_function	GO:0008152|metabolic process|biological_process
5966	RS1_8734	1	0	0	1	1	1	2	2.5	2	PF02567.13|Phenazine biosynthesis-like protein
5966	RS1_9436	1	0	0	1	1	1	2	2.5	2	PF02567.13|Phenazine biosynthesis-like protein
1538	RS1_2178	1	1	1	1	1	2	3	2.5	1.5	PF02423.12|Ornithine cyclodeaminase/mu-crystallin family	PF01488.17|Shikimate / quinate 5-dehydrogenase
1538	RS1_5994	1	1	1	1	1	2	3	2.5	1.5	PF02423.12|Ornithine cyclodeaminase/mu-crystallin family
1538	RS1_4772	1	1	1	1	1	2	3	2.5	1.5
1515	RS1_1868	1	1	1	2	0	2	3	2.5	1.5	hypothetical protein FOVG_15749	GO:0006355|regulation of transcription, DNA-templated|biological_process	PF05592.8|Bacterial alpha-L-rhamnosidase
1515	RS1_10545	1	1	1	2	0	2	3	2.5	1.5
1515	RS1_6156	1	1	1	2	0	2	3	2.5	1.5	Rhamnosidase B,	GO:0016021|integral component of membrane|cellular_component	GO:0016798|hydrolase activity, acting on glycosyl bonds|molecular_function
6437	RS1_1752	1	0	0	1	0	1	1	2.5	1	TPA: family regulatory , (AFU_orthologue AFUA_3G14730)	GO:0016747|transferase activity, transferring acyl groups other than amino-acyl groups|molecular_function	GO:0008152|metabolic process|biological_process
6435	RS1_7661	0	1	1	0	0	1	1	2.5	1	Pc22g12720	GO:0016021|integral component of membrane|cellular_component
6434	RS1_7653	0	0	0	1	1	1	1	2.5	1	PF16363.2|GDP-mannose 4,6 dehydratase	PF01370.18|NAD dependent epimerase/dehydratase family
6433	RS1_5867	1	0	0	1	0	1	1	2.5	1	PF12680.4|SnoaL-like domain	PF02136.17|Nuclear transport factor 2 (NTF2) domain
6431	RS1_7603	0	1	0	1	0	1	1	2.5	1
6430	RS1_6894	0	0	0	2	0	1	1	2.5	1	short-chain dehydrogenase,	GO:0016491|oxidoreductase activity|molecular_function	GO:0055114|oxidation-reduction process|biological_process
6416	RS1_6431	0	0	0	1	1	1	1	2.5	1
6413	RS1_8831	0	1	0	1	0	1	1	2.5	1	MIP transporter	GO:0016021|integral component of membrane|cellular_component	GO:0005215|transporter activity|molecular_function
6478	RS1_9671	0	1	0	1	0	1	1	2.5	1
6472	RS1_9836	0	0	0	1	1	1	1	2.5	1
6470	RS1_9978	1	1	0	0	0	1	1	2.5	1
6477	RS1_9688	0	0	0	1	1	1	1	2.5	1	glutathione S-transferase	GO:0004364|glutathione transferase activity|molecular_function	GO:0008152|metabolic process|biological_process
6476	RS1_9641	1	0	0	1	0	1	1	2.5	1
6474	RS1_3976	1	1	0	0	0	1	1	2.5	1	branched-chain-amino-acid aminotransferase	GO:0008483|transaminase activity|molecular_function	GO:0008152|metabolic process|biological_process
6451	RS1_7557	0	1	0	1	0	1	1	2.5	1	sodium calcium transporter	GO:0016020|membrane|cellular_component	PF01699.21|Sodium/calcium exchanger protein
6450	RS1_2726	0	1	0	1	0	1	1	2.5	1
6455	RS1_4093	0	1	0	1	0	1	1	2.5	1	PF12511.5|Protein of unknown function (DUF3716)
6456	RS1_10417	0	0	1	1	0	1	1	2.5	1	PF13343.3|Bacterial extracellular solute-binding protein	PF13416.3|Bacterial extracellular solute-binding protein	PF01547.22|Bacterial extracellular solute-binding protein
6459	RS1_10279	0	1	0	1	0	1	1	2.5	1
6458	RS1_10318	1	1	0	0	0	1	1	2.5	1
6554	RS1_6922	0	1	0	1	0	1	1	2.5	1
6555	RS1_6947	0	0	0	1	1	1	1	2.5	1
6550	RS1_6702	0	0	0	1	1	1	1	2.5	1
6495	RS1_2002	0	1	0	1	0	1	1	2.5	1	STE24 endopeptidase	GO:0016021|integral component of membrane|cellular_component	PF10281.6|Putative stress-responsive nuclear envelope protein
6494	RS1_1950	0	1	0	0	1	1	1	2.5	1
6497	RS1_2072	0	1	0	1	0	1	1	2.5	1	peptidase M6	GO:0008237|metallopeptidase activity|molecular_function	GO:0006508|proteolysis|biological_process
6491	RS1_1361	0	0	0	1	1	1	1	2.5	1	PF01476.17|LysM domain
6378	RS1_3646	0	0	0	1	1	1	1	2.5	1	PF05368.10|NmrA-like family
6371	RS1_10635	1	1	0	0	0	1	1	2.5	1	integral membrane	GO:0016020|membrane|cellular_component	PF01284.20|Membrane-associating domain
6374	RS1_121	0	1	0	1	0	1	1	2.5	1	C6 finger domain	GO:0005634|nucleus|cellular_component	GO:0016021|integral component of membrane|cellular_component
6465	RS1_10195	0	1	0	1	0	1	1	2.5	1
6519	RS1_5380	0	0	0	1	1	1	1	2.5	1	UDPglucose 6-dehydrogenase	GO:0016616|oxidoreductase activity, acting on the CH-OH group of donors, NAD or NADP as acceptor|molecular_function	GO:0044710|single-organism metabolic process|biological_process
6514	RS1_7415	1	0	0	1	0	1	1	2.5	1	unnamed protein product	GO:0016021|integral component of membrane|cellular_component
6515	RS1_9391	0	0	0	1	1	1	1	2.5	1	DUF427 domain	GO:0044710|single-organism metabolic process|biological_process	PF04248.9|Domain of unknown function (DUF427)
6516	RS1_9333	0	1	0	1	0	1	1	2.5	1	PF03162.10|Tyrosine phosphatase family	PF13350.3|Tyrosine phosphatase family	PF00102.24|Protein-tyrosine phosphatase
6534	RS1_5257	0	0	0	1	1	1	1	2.5	1
6531	RS1_4975	0	0	0	1	1	1	1	2.5	1	PF01753.15|MYND finger
2231	RS1_4767	0	1	0	1	2	2	2	2.5	1	proline racemase	GO:0018112|proline racemase activity|molecular_function	GO:0008152|metabolic process|biological_process
2231	RS1_8577	0	1	0	1	2	2	2	2.5	1	proline racemase	GO:0018112|proline racemase activity|molecular_function	GO:0008152|metabolic process|biological_process
6396	RS1_4389	1	1	0	0	0	1	1	2.5	1	PF00350.20|Dynamin family	PF01926.20|50S ribosome-binding GTPase
6394	RS1_10312	0	1	0	1	0	1	1	2.5	1
6395	RS1_10115	0	1	0	1	0	1	1	2.5	1	nadph-ferrihemo reductase	GO:0016021|integral component of membrane|cellular_component	GO:0016491|oxidoreductase activity|molecular_function
6403	RS1_6050	0	1	0	1	0	1	1	2.5	1	beta-glucuronidase precursor	GO:0004566|beta-glucuronidase activity|molecular_function	GO:0005975|carbohydrate metabolic process|biological_process
6400	RS1_5862	1	0	0	1	0	1	1	2.5	1	upstream stimulatory factor 1	GO:0003677|DNA binding|molecular_function	GO:0046983|protein dimerization activity|molecular_function
6401	RS1_5876	0	0	0	2	0	1	1	2.5	1
6407	RS1_8932	1	0	0	1	0	1	1	2.5	1	PF08493.7|Aflatoxin regulatory protein
6404	RS1_6892	0	1	0	1	0	1	1	2.5	1	integral membrane	GO:0016021|integral component of membrane|cellular_component
6405	RS1_964	1	0	0	1	0	1	1	2.5	1	C6 transcription factor,	GO:0046872|metal ion binding|molecular_function	GO:0006355|regulation of transcription, DNA-templated|biological_process
6370	RS1_6015	0	0	0	1	1	1	1	2.5	1	Early growth response 1	GO:0005488|binding|molecular_function	PF04082.15|Fungal specific transcription factor domain
6426	RS1_8156	0	1	0	1	0	1	1	2.5	1	hypothetical protein	GO:0016021|integral component of membrane|cellular_component
6427	RS1_8172	0	1	0	1	0	1	1	2.5	1
6421	RS1_159	0	1	1	0	0	1	1	2.5	1
6423	RS1_4473	0	1	0	1	0	1	1	2.5	1	2-5A-dependent ribonuclease,	GO:0016301|kinase activity|molecular_function	GO:0016310|phosphorylation|biological_process
6428	RS1_4337	0	1	0	1	0	1	1	2.5	1	DUF3176 domain	GO:0016021|integral component of membrane|cellular_component	PF11374.5|Protein of unknown function (DUF3176)
6429	RS1_4868	0	1	0	1	0	1	1	2.5	1	PF04525.9|LURP-one-related
2130	RS1_10587	0	0	0	4	0	2	2	2.5	1
2130	RS1_9354	0	0	0	4	0	2	2	2.5	1
6468	RS1_7020	1	0	0	1	0	1	1	2.5	1	56kda selenium binding	GO:0008430|selenium binding|molecular_function	PF05694.8|56kDa selenium binding protein (SBP56)
6469	RS1_446	0	1	0	1	0	1	1	2.5	1	PF12680.4|SnoaL-like domain
6460	RS1_10221	0	1	0	1	0	1	1	2.5	1
6461	RS1_9486	0	0	0	1	1	1	1	2.5	1
6462	RS1_1677	0	0	0	1	1	1	1	2.5	1
6463	RS1_10209	0	1	0	1	0	1	1	2.5	1
6466	RS1_5345	0	0	1	1	0	1	1	2.5	1	glycosyl transferase,	GO:0016021|integral component of membrane|cellular_component	GO:0016757|transferase activity, transferring glycosyl groups|molecular_function
6446	RS1_8533	0	1	0	0	1	1	1	2.5	1	PF05147.10|Lanthionine synthetase C-like protein
6445	RS1_4267	1	1	0	0	0	1	1	2.5	1
6441	RS1_7827	0	1	0	1	0	1	1	2.5	1
1960	RS1_6513	0	2	0	2	0	2	2	2.5	1	starch binding domain	GO:0019028|viral capsid|cellular_component	GO:2001070|starch binding|molecular_function
1960	RS1_2802	0	2	0	2	0	2	2	2.5	1	chitin binding domain	GO:0016021|integral component of membrane|cellular_component	GO:0019028|viral capsid|cellular_component
6488	RS1_126	0	0	0	2	0	1	1	2.5	1	hypothetical protein ACLA_046040	GO:0016021|integral component of membrane|cellular_component
6489	RS1_1304	1	0	0	1	0	1	1	2.5	1	African swine fever virus j13L	GO:0016021|integral component of membrane|cellular_component
6486	RS1_1414	0	0	0	2	0	1	1	2.5	1
6547	RS1_8836	0	1	0	1	0	1	1	2.5	1
6545	RS1_624	0	1	0	1	0	1	1	2.5	1	chalcone synthase B	GO:0016747|transferase activity, transferring acyl groups other than amino-acyl groups|molecular_function	GO:0009058|biosynthetic process|biological_process
6544	RS1_6232	0	0	1	1	0	1	1	2.5	1	hypothetical protein PDIG_15070	GO:0016020|membrane|cellular_component
6543	RS1_6170	0	0	0	2	0	1	1	2.5	1
6542	RS1_6152	0	1	0	0	1	1	1	2.5	1
6548	RS1_6324	0	0	1	0	1	1	1	2.5	1	Acetoacetate decarboxylase	GO:0016829|lyase activity|molecular_function	GO:0008152|metabolic process|biological_process
6369	RS1_7525	1	0	0	1	0	1	1	2.5	1	SNARE complex subunit (Bet1),	GO:0016020|membrane|cellular_component	GO:0043231|intracellular membrane-bounded organelle|cellular_component
6568	RS1_9113	0	1	0	1	0	1	1	2.5	1
6511	RS1_3797	0	0	0	1	1	1	1	2.5	1
6517	RS1_9320	1	0	0	1	0	1	1	2.5	1	unnamed protein product	GO:0016020|membrane|cellular_component
1943	RS1_4227	1	1	0	2	0	2	2	2.5	1	major facilitator superfamily transporter	GO:0004553|hydrolase activity, hydrolyzing O-glycosyl compounds|molecular_function	GO:0005975|carbohydrate metabolic process|biological_process
1943	RS1_5948	1	1	0	2	0	2	2	2.5	1
6508	RS1_3418	0	1	0	1	0	1	1	2.5	1	beta-mannanase	GO:0005576|extracellular region|cellular_component	GO:0016985|mannan endo-1,4-beta-mannosidase activity|molecular_function
6501	RS1_2360	0	1	0	1	0	1	1	2.5	1	metallo ase	GO:0005576|extracellular region|cellular_component	GO:0004222|metalloendopeptidase activity|molecular_function
1829	RS1_5580	0	0	1	2	1	2	2	2.5	1	siderophore esterase	GO:0005737|cytoplasm|cellular_component	GO:0016788|hydrolase activity, acting on ester bonds|molecular_function
1829	RS1_9806	0	0	1	2	1	2	2	2.5	1	siderophore esterase	GO:0005737|cytoplasm|cellular_component	GO:0016788|hydrolase activity, acting on ester bonds|molecular_function
6521	RS1_7291	0	0	0	1	1	1	1	2.5	1
6523	RS1_4735	0	1	0	1	0	1	1	2.5	1	Copper fist DNA binding domain	GO:0005634|nucleus|cellular_component	GO:0003677|DNA binding|molecular_function
6522	RS1_7306	0	1	0	1	0	1	1	2.5	1
6525	RS1_7237	0	1	0	1	0	1	1	2.5	1
6524	RS1_7253	0	0	1	1	0	1	1	2.5	1
6526	RS1_4445	0	1	0	1	0	1	1	2.5	1	PF09351.7|Domain of unknown function (DUF1993)
6529	RS1_4859	0	1	0	1	0	1	1	2.5	1	sialidase	GO:0004308|exo-alpha-sialidase activity|molecular_function	EC:3.2.1.18
6528	RS1_569	0	1	0	1	0	1	1	2.5	1
6384	RS1_687	0	0	0	1	1	1	1	2.5	1
6386	RS1_1497	0	1	0	1	0	1	1	2.5	1	fungal specific transcription factor domain	GO:0005634|nucleus|cellular_component	GO:0016020|membrane|cellular_component
6381	RS1_5303	0	0	0	1	1	1	1	2.5	1	peptidase S9 prolyl oligopeptidase active site domain	GO:0008236|serine-type peptidase activity|molecular_function	GO:0006508|proteolysis|biological_process
6383	RS1_5072	0	0	0	2	0	1	1	2.5	1	short-chain dehydrogenase	GO:0016491|oxidoreductase activity|molecular_function	GO:0055114|oxidation-reduction process|biological_process
672	RS1_2110	0	2	0	6	0	4	4	2.5	1
672	RS1_8974	0	2	0	6	0	4	4	2.5	1
672	RS1_7007	0	2	0	6	0	4	4	2.5	1
672	RS1_9200	0	2	0	6	0	4	4	2.5	1
859	RS1_5901	3	0	0	2	2	4	3	2.5	0.75
859	RS1_4648	3	0	0	2	2	4	3	2.5	0.75
859	RS1_5895	3	0	0	2	2	4	3	2.5	0.75
1486	RS1_132	0	1	1	3	0	3	2	2.5	0.666667
1486	RS1_3060	0	1	1	3	0	3	2	2.5	0.666667	PF00069.22|Protein kinase domain
1476	RS1_6728	1	2	0	1	1	3	2	2.5	0.666667	triacylglycerol lipase precursor	GO:0004806|triglyceride lipase activity|molecular_function	GO:0006629|lipid metabolic process|biological_process
1476	RS1_4711	1	2	0	1	1	3	2	2.5	0.666667	triacylglycerol lipase precursor	GO:0004806|triglyceride lipase activity|molecular_function	GO:0006629|lipid metabolic process|biological_process
448	RS1_6493	1	4	0	4	1	6	4	2.5	0.666667	L-PSP endoribonuclease family	GO:0016021|integral component of membrane|cellular_component	GO:0005215|transporter activity|molecular_function
448	RS1_4308	1	4	0	4	1	6	4	2.5	0.666667	PF01042.18|Endoribonuclease L-PSP
448	RS1_8786	1	4	0	4	1	6	4	2.5	0.666667	PF01042.18|Endoribonuclease L-PSP
448	RS1_7817	1	4	0	4	1	6	4	2.5	0.666667	L-PSP endoribonuclease family	GO:0016021|integral component of membrane|cellular_component	GO:0005215|transporter activity|molecular_function
661	RS1_3302	2	1	1	3	1	5	3	2.5	0.6	fungal specific transcription factor domain-containing	GO:0005634|nucleus|cellular_component	GO:0000981|RNA polymerase II transcription factor activity, sequence-specific DNA binding|molecular_function
661	RS1_5250	2	1	1	3	1	5	3	2.5	0.6	TPA: Zn(II)2Cys6 transcription factor (Eurofung)	GO:0005634|nucleus|cellular_component	GO:0000981|RNA polymerase II transcription factor activity, sequence-specific DNA binding|molecular_function
661	RS1_6843	2	1	1	3	1	5	3	2.5	0.6	PF04082.15|Fungal specific transcription factor domain	PF00172.15|Fungal Zn(2)-Cys(6) binuclear cluster domain
645	RS1_188	4	1	0	2	1	5	3	2.5	0.6	dihydropyrimidinase	GO:0005737|cytoplasm|cellular_component	GO:0016810|hydrolase activity, acting on carbon-nitrogen (but not peptide) bonds|molecular_function
645	RS1_9565	4	1	0	2	1	5	3	2.5	0.6	Hydantoinase dihydropyrimidinase	GO:0005737|cytoplasm|cellular_component	GO:0016810|hydrolase activity, acting on carbon-nitrogen (but not peptide) bonds|molecular_function
645	RS1_6146	4	1	0	2	1	5	3	2.5	0.6	Dihydropyrimidinase	GO:0005737|cytoplasm|cellular_component	GO:0016810|hydrolase activity, acting on carbon-nitrogen (but not peptide) bonds|molecular_function
5843	RS1_2301	0	1	1	1	0	2	1	2.5	0.5
5849	RS1_8173	0	1	0	1	1	2	1	2.5	0.5	hypothetical protein AOR_1_32074	GO:0045735|nutrient reservoir activity|molecular_function	PF00190.19|Cupin
5865	RS1_4444	0	1	0	1	1	2	1	2.5	0.5	acyltransferase,	GO:0016021|integral component of membrane|cellular_component	GO:0016747|transferase activity, transferring acyl groups other than amino-acyl groups|molecular_function
5805	RS1_4141	1	0	0	2	0	2	1	2.5	0.5	phosphatidylserine decarboxylase	GO:0016831|carboxy-lyase activity|molecular_function	GO:0008654|phospholipid biosynthetic process|biological_process
6084	RS1_7193	1	1	0	1	0	2	1	2.5	0.5
6100	RS1_9020	1	0	0	1	1	2	1	2.5	0.5
5887	RS1_7431	0	0	0	3	0	2	1	2.5	0.5
6051	RS1_483	1	0	0	1	1	2	1	2.5	0.5
5878	RS1_9136	0	1	0	0	2	2	1	2.5	0.5
5810	RS1_7216	2	1	0	0	0	2	1	2.5	0.5
5814	RS1_3729	0	0	1	1	1	2	1	2.5	0.5
6098	RS1_8863	0	0	1	1	1	2	1	2.5	0.5
5892	RS1_10246	0	0	1	1	1	2	1	2.5	0.5
5921	RS1_3914	0	1	0	2	0	2	1	2.5	0.5
1503	RS1_7711	1	2	0	2	0	4	1	2.5	0.25	PF17107.2|N-terminal domain on NACHT_NTPase and P-loop NTPases
597	RS1_5969	2	2	1	3	1	4	4	2.22222	1	arginine metabolism regulation II	GO:0005634|nucleus|cellular_component	GO:0000981|RNA polymerase II transcription factor activity, sequence-specific DNA binding|molecular_function
597	RS1_2370	2	2	1	3	1	4	4	2.22222	1	Zn(2)-C6 fungal-type DNA-binding domain	GO:0005634|nucleus|cellular_component	GO:0000981|RNA polymerase II transcription factor activity, sequence-specific DNA binding|molecular_function
597	RS1_191	2	2	1	3	1	4	4	2.22222	1	PF11951.5|Fungal specific transcription factor domain	PF00172.15|Fungal Zn(2)-Cys(6) binuclear cluster domain
597	RS1_921	2	2	1	3	1	4	4	2.22222	1	PF11951.5|Fungal specific transcription factor domain	PF11951.5|Fungal specific transcription factor domain
761	RS1_1036	1	1	1	2	3	4	3	2.1875	0.75
761	RS1_1037	1	1	1	2	3	4	3	2.1875	0.75
761	RS1_1038	1	1	1	2	3	4	3	2.1875	0.75
721	RS1_10109	1	2	1	3	1	4	3	2.1875	0.75	C6 zinc finger domain	GO:0005634|nucleus|cellular_component	GO:0000981|RNA polymerase II transcription factor activity, sequence-specific DNA binding|molecular_function
721	RS1_10087	1	2	1	3	1	4	3	2.1875	0.75
721	RS1_478	1	2	1	3	1	4	3	2.1875	0.75
1063	RS1_3412	1	3	1	1	1	2	4	2.14286	2	Thiopurine S-methyltransferase family	GO:0008757|S-adenosylmethionine-dependent methyltransferase activity|molecular_function	GO:0032259|methylation|biological_process
1063	RS1_490	1	3	1	1	1	2	4	2.14286	2	thiopurine S-methyltransferase family	GO:0008168|methyltransferase activity|molecular_function	PF05724.8|Thiopurine S-methyltransferase (TPMT)
1063	RS1_3690	1	3	1	1	1	2	4	2.14286	2	Thiol methyltransferase,	GO:0008757|S-adenosylmethionine-dependent methyltransferase activity|molecular_function	GO:0032259|methylation|biological_process
1063	RS1_8925	1	3	1	1	1	2	4	2.14286	2	thiol methyltransferase	GO:0008757|S-adenosylmethionine-dependent methyltransferase activity|molecular_function	GO:0032259|methylation|biological_process
1327	RS1_7477	1	1	1	2	1	2	3	2.08333	1.5	Zn(2)-C6 fungal-type DNA-binding domain	GO:0005634|nucleus|cellular_component	GO:0000981|RNA polymerase II transcription factor activity, sequence-specific DNA binding|molecular_function
1327	RS1_3941	1	1	1	2	1	2	3	2.08333	1.5	hypothetical protein AKAW_06024	GO:0005634|nucleus|cellular_component	GO:0000981|RNA polymerase II transcription factor activity, sequence-specific DNA binding|molecular_function
1327	RS1_3942	1	1	1	2	1	2	3	2.08333	1.5
1267	RS1_9012	0	2	1	2	1	2	3	2.08333	1.5	PF00248.18|Aldo/keto reductase family	PF07005.8|Putative sugar-binding N-terminal domain	PF17042.2|Putative nucleotide-binding of sugar-metabolising enzyme
1267	RS1_561	0	2	1	2	1	2	3	2.08333	1.5	3-hydroxyisobutyrate dehydrogenase,	GO:0016021|integral component of membrane|cellular_component	GO:0004616|phosphogluconate dehydrogenase (decarboxylating) activity|molecular_function
1267	RS1_9139	0	2	1	2	1	2	3	2.08333	1.5	ketose-bisphosphate aldolase class-II family	GO:0016021|integral component of membrane|cellular_component	GO:0016491|oxidoreductase activity|molecular_function
1337	RS1_8878	1	1	0	2	2	2	3	2.08333	1.5
1337	RS1_8883	1	1	0	2	2	2	3	2.08333	1.5
1337	RS1_8892	1	1	0	2	2	2	3	2.08333	1.5
1394	RS1_4081	1	1	1	2	1	2	3	2.08333	1.5	alanine racemase	GO:0005634|nucleus|cellular_component	GO:0005829|cytosol|cellular_component
1394	RS1_5634	1	1	1	2	1	2	3	2.08333	1.5	threonine aldolase	GO:0005829|cytosol|cellular_component	GO:0008732|L-allo-threonine aldolase activity|molecular_function
1394	RS1_6633	1	1	1	2	1	2	3	2.08333	1.5	PF01212.18|Beta-eliminating lyase
1321	RS1_9189	0	0	0	5	1	3	2	2.08333	0.666667	PF12796.4|Ankyrin repeats (3 copies)	PF12796.4|Ankyrin repeats (3 copies)	PF13637.3|Ankyrin repeats (many copies)
1321	RS1_9469	0	0	0	5	1	3	2	2.08333	0.666667	PF12796.4|Ankyrin repeats (3 copies)	PF13637.3|Ankyrin repeats (many copies)	PF13637.3|Ankyrin repeats (many copies)
1317	RS1_8899	1	1	1	2	1	3	2	2.08333	0.666667	haloalkanoic acid dehalogenase,	GO:0018784|(S)-2-haloacid dehalogenase activity|molecular_function	GO:0008152|metabolic process|biological_process
1317	RS1_9153	1	1	1	2	1	3	2	2.08333	0.666667	haloalkanoic acid dehalogenase,	GO:0018784|(S)-2-haloacid dehalogenase activity|molecular_function	GO:0008152|metabolic process|biological_process
1273	RS1_7362	3	1	0	2	0	4	1	2.08333	0.25	transcriptional regulatory	GO:0005634|nucleus|cellular_component	GO:0000981|RNA polymerase II transcription factor activity, sequence-specific DNA binding|molecular_function
456	RS1_3070	2	2	0	7	0	3	6	2.04545	2
456	RS1_6632	2	2	0	7	0	3	6	2.04545	2
456	RS1_10079	2	2	0	7	0	3	6	2.04545	2
456	RS1_3462	2	2	0	7	0	3	6	2.04545	2
456	RS1_5493	2	2	0	7	0	3	6	2.04545	2
456	RS1_5492	2	2	0	7	0	3	6	2.04545	2
463	RS1_217	2	1	1	6	1	5	4	2.04545	0.8	2-dehydropantoate 2-reductase family ,	GO:0005737|cytoplasm|cellular_component	GO:0008677|2-dehydropantoate 2-reductase activity|molecular_function
463	RS1_8942	2	1	1	6	1	5	4	2.04545	0.8	2-dehydropantoate 2-reductase	GO:0016020|membrane|cellular_component	GO:0016491|oxidoreductase activity|molecular_function
463	RS1_5963	2	1	1	6	1	5	4	2.04545	0.8	2-dehydropantoate 2-reductase family	GO:0005737|cytoplasm|cellular_component	GO:0008677|2-dehydropantoate 2-reductase activity|molecular_function
463	RS1_2139	2	1	1	6	1	5	4	2.04545	0.8	2-dehydropantoate 2-reductase	GO:0005737|cytoplasm|cellular_component	GO:0008677|2-dehydropantoate 2-reductase activity|molecular_function
1665	RS1_2598	1	1	1	1	1	1	3	2	3	galactose-proton symport	GO:0005634|nucleus|cellular_component	GO:0008168|methyltransferase activity|molecular_function
1665	RS1_1014	1	1	1	1	1	1	3	2	3	galactose-proton symport	GO:0008152|metabolic process|biological_process	GO:0097308|cellular response to farnesol|biological_process
1665	RS1_9523	1	1	1	1	1	1	3	2	3	galactose-proton symport	GO:0043581|mycelium development|biological_process	GO:0097308|cellular response to farnesol|biological_process
1579	RS1_9290	0	1	0	3	1	1	3	2	3	PF12796.4|Ankyrin repeats (3 copies)	PF12796.4|Ankyrin repeats (3 copies)	PF12796.4|Ankyrin repeats (3 copies)
1579	RS1_5629	0	1	0	3	1	1	3	2	3	PF12796.4|Ankyrin repeats (3 copies)	PF12796.4|Ankyrin repeats (3 copies)	PF12796.4|Ankyrin repeats (3 copies)
1579	RS1_8807	0	1	0	3	1	1	3	2	3	PF12796.4|Ankyrin repeats (3 copies)	PF12796.4|Ankyrin repeats (3 copies)	PF12796.4|Ankyrin repeats (3 copies)
1741	RS1_4736	1	1	1	1	1	1	3	2	3
1741	RS1_9575	1	1	1	1	1	1	3	2	3
1741	RS1_9574	1	1	1	1	1	1	3	2	3
182	RS1_2774	5	5	1	7	2	7	9	2	1.28571	sterol glucosyltransferase	GO:0005737|cytoplasm|cellular_component	GO:0043231|intracellular membrane-bounded organelle|cellular_component
182	RS1_9689	5	5	1	7	2	7	9	2	1.28571	glycosyltransferase family 1	GO:0043231|intracellular membrane-bounded organelle|cellular_component	GO:0016906|sterol 3-beta-glucosyltransferase activity|molecular_function
182	RS1_4193	5	5	1	7	2	7	9	2	1.28571	sterol glucosyltransferase	GO:0005737|cytoplasm|cellular_component	GO:0043231|intracellular membrane-bounded organelle|cellular_component
182	RS1_3037	5	5	1	7	2	7	9	2	1.28571	sterol glucosyltransferase	GO:0043231|intracellular membrane-bounded organelle|cellular_component	GO:0016906|sterol 3-beta-glucosyltransferase activity|molecular_function
182	RS1_2392	5	5	1	7	2	7	9	2	1.28571	sterol glucosyltransferase	GO:0043231|intracellular membrane-bounded organelle|cellular_component	GO:0008194|UDP-glycosyltransferase activity|molecular_function
182	RS1_1207	5	5	1	7	2	7	9	2	1.28571	sterol glucosyltransferase,	GO:0044424|intracellular part|cellular_component	GO:0016758|transferase activity, transferring hexosyl groups|molecular_function
182	RS1_6024	5	5	1	7	2	7	9	2	1.28571	sterol glucosyltransferase	GO:0016740|transferase activity|molecular_function	GO:0005975|carbohydrate metabolic process|biological_process
182	RS1_4189	5	5	1	7	2	7	9	2	1.28571	UDP-glucose,sterol transferase,	GO:0005783|endoplasmic reticulum|cellular_component	GO:0004577|N-acetylglucosaminyldiphosphodolichol N-acetylglucosaminyltransferase activity|molecular_function
182	RS1_10317	5	5	1	7	2	7	9	2	1.28571	sterol glucosyltransferase	GO:0016758|transferase activity, transferring hexosyl groups|molecular_function	GO:0005975|carbohydrate metabolic process|biological_process
1700	RS1_6392	1	2	0	2	0	2	2	2	1	FAD-dependent oxidoreductase	GO:0016614|oxidoreductase activity, acting on CH-OH group of donors|molecular_function	PF01565.20|FAD binding domain
1700	RS1_4890	1	2	0	2	0	2	2	2	1	FAD-binding oxidoreductase	GO:0016020|membrane|cellular_component	GO:0003885|D-arabinono-1,4-lactone oxidase activity|molecular_function
1577	RS1_5256	1	2	0	1	1	2	2	2	1	PF13409.3|Glutathione S-transferase, N-terminal domain	PF13417.3|Glutathione S-transferase, N-terminal domain
1577	RS1_8002	1	2	0	1	1	2	2	2	1	glutathione S-transferase	GO:0005488|binding|molecular_function	GO:0016740|transferase activity|molecular_function
1680	RS1_2367	0	3	0	2	0	2	2	2	1	alpha-l-rhamnosidase c	GO:0016021|integral component of membrane|cellular_component	PF11204.5|Protein of unknown function (DUF2985)
1680	RS1_3044	0	3	0	2	0	2	2	2	1	alpha-l-rhamnosidase c	GO:0016021|integral component of membrane|cellular_component	PF11204.5|Protein of unknown function (DUF2985)
1688	RS1_1094	1	1	1	1	1	2	2	2	1	PF07876.9|Stress responsive A/B Barrel Domain
1688	RS1_1296	1	1	1	1	1	2	2	2	1	PF07876.9|Stress responsive A/B Barrel Domain
1669	RS1_2767	1	1	1	1	1	2	2	2	1	F-box domain, cyclin-like	GO:0016021|integral component of membrane|cellular_component
1669	RS1_6938	1	1	1	1	1	2	2	2	1
1666	RS1_9904	2	1	1	1	0	2	2	2	1
1666	RS1_6308	2	1	1	1	0	2	2	2	1
1647	RS1_223	1	1	1	1	1	2	2	2	1	PF00583.22|Acetyltransferase (GNAT) family	PF13673.4|Acetyltransferase (GNAT) domain	PF13508.4|Acetyltransferase (GNAT) domain
1647	RS1_2044	1	1	1	1	1	2	2	2	1	GNAT family acetyltransferase Nat4,	GO:0008080|N-acetyltransferase activity|molecular_function	GO:0008152|metabolic process|biological_process
1620	RS1_10339	1	1	1	2	0	2	2	2	1	Regulator of G signalling superfamily	GO:0016021|integral component of membrane|cellular_component
1620	RS1_6354	1	1	1	2	0	2	2	2	1	integral membrane	GO:0016020|membrane|cellular_component
1733	RS1_1607	1	1	1	1	1	2	2	2	1	GDSL Lipase Acylhydrolase family	GO:0005737|cytoplasm|cellular_component	GO:0016788|hydrolase activity, acting on ester bonds|molecular_function
1733	RS1_8973	1	1	1	1	1	2	2	2	1	GDSL Lipase Acylhydrolase family	GO:0016788|hydrolase activity, acting on ester bonds|molecular_function	GO:0008152|metabolic process|biological_process
1694	RS1_10290	1	2	0	2	0	2	2	2	1
1694	RS1_6564	1	2	0	2	0	2	2	2	1
1691	RS1_1584	3	1	0	1	0	2	2	2	1
1691	RS1_1019	3	1	0	1	0	2	2	2	1
1614	RS1_1698	1	0	0	2	2	2	2	2	1	PF11951.5|Fungal specific transcription factor domain	PF00172.15|Fungal Zn(2)-Cys(6) binuclear cluster domain
1614	RS1_4321	1	0	0	2	2	2	2	2	1	PF11951.5|Fungal specific transcription factor domain	PF00172.15|Fungal Zn(2)-Cys(6) binuclear cluster domain
1674	RS1_6073	1	0	0	3	1	2	2	2	1
1674	RS1_3590	1	0	0	3	1	2	2	2	1
1670	RS1_6783	3	1	0	0	1	2	2	2	1	PF00646.30|F-box domain
1670	RS1_4256	3	1	0	0	1	2	2	2	1	PF00646.30|F-box domain
1655	RS1_4910	0	1	1	2	1	2	2	2	1	fungal specific transcription factor	GO:0005634|nucleus|cellular_component	GO:0016020|membrane|cellular_component
1655	RS1_4377	0	1	1	2	1	2	2	2	1	fungal specific transcription factor	GO:0005634|nucleus|cellular_component	GO:0003677|DNA binding|molecular_function
1595	RS1_7450	2	0	0	2	1	2	2	2	1	NADP(+)-dependent dehydrogenase	GO:0016491|oxidoreductase activity|molecular_function	GO:0055114|oxidation-reduction process|biological_process
1595	RS1_4987	2	0	0	2	1	2	2	2	1	oxidoreductase, short chain dehydrogenase reductase family,	GO:0016491|oxidoreductase activity|molecular_function	GO:0006470|protein dephosphorylation|biological_process
1788	RS1_8328	0	1	1	2	1	2	2	2	1
1788	RS1_8351	0	1	1	2	1	2	2	2	1
1706	RS1_10314	2	1	0	2	0	3	1	2	0.333333	fucose-specific lectin	GO:0005769|early endosome|cellular_component	GO:0008080|N-acetyltransferase activity|molecular_function
1758	RS1_455	1	1	1	1	1	3	1	2	0.333333	Uridine nucleosidase Urh1,	GO:0045437|uridine nucleosidase activity|molecular_function	GO:0070635|nicotinamide riboside hydrolase activity|molecular_function
1695	RS1_9496	0	3	1	0	1	3	1	2	0.333333	trihydroxytoluene oxygenase	GO:0016021|integral component of membrane|cellular_component	GO:0004502|kynurenine 3-monooxygenase activity|molecular_function
147	RS1_3028	4	7	1	9	3	11	8	1.97917	0.727273	PF11905.5|Domain of unknown function (DUF3425)	PF11905.5|Domain of unknown function (DUF3425)
147	RS1_7873	4	7	1	9	3	11	8	1.97917	0.727273	xylosidase : arabinofuranosidase	GO:0004553|hydrolase activity, hydrolyzing O-glycosyl compounds|molecular_function	GO:0008152|metabolic process|biological_process
147	RS1_5397	4	7	1	9	3	11	8	1.97917	0.727273	glycoside hydrolase family 43	GO:0009044|xylan 1,4-beta-xylosidase activity|molecular_function	GO:0005975|carbohydrate metabolic process|biological_process
147	RS1_3410	4	7	1	9	3	11	8	1.97917	0.727273	xylan 1,4-beta-xylosidase	GO:0004553|hydrolase activity, hydrolyzing O-glycosyl compounds|molecular_function	GO:0008152|metabolic process|biological_process
147	RS1_3985	4	7	1	9	3	11	8	1.97917	0.727273	PF11905.5|Domain of unknown function (DUF3425)
147	RS1_2914	4	7	1	9	3	11	8	1.97917	0.727273	PF11905.5|Domain of unknown function (DUF3425)
147	RS1_6191	4	7	1	9	3	11	8	1.97917	0.727273	PF11905.5|Domain of unknown function (DUF3425)
147	RS1_3588	4	7	1	9	3	11	8	1.97917	0.727273	PF11905.5|Domain of unknown function (DUF3425)
690	RS1_9498	2	3	2	2	0	0	7	1.94444	#DIV/0!	PF12511.5|Protein of unknown function (DUF3716)
690	RS1_9188	2	3	2	2	0	0	7	1.94444	#DIV/0!	PF12511.5|Protein of unknown function (DUF3716)
690	RS1_5655	2	3	2	2	0	0	7	1.94444	#DIV/0!	PF12511.5|Protein of unknown function (DUF3716)
690	RS1_4234	2	3	2	2	0	0	7	1.94444	#DIV/0!	PF12511.5|Protein of unknown function (DUF3716)
690	RS1_1928	2	3	2	2	0	0	7	1.94444	#DIV/0!	PF12511.5|Protein of unknown function (DUF3716)
690	RS1_1722	2	3	2	2	0	0	7	1.94444	#DIV/0!	PF12511.5|Protein of unknown function (DUF3716)
690	RS1_1524	2	3	2	2	0	0	7	1.94444	#DIV/0!	PF12511.5|Protein of unknown function (DUF3716)
670	RS1_3339	2	1	1	3	2	1	6	1.94444	6
670	RS1_9521	2	1	1	3	2	1	6	1.94444	6
670	RS1_3870	2	1	1	3	2	1	6	1.94444	6
670	RS1_3360	2	1	1	3	2	1	6	1.94444	6	conserved hypothetical protein	GO:0016021|integral component of membrane|cellular_component
670	RS1_8302	2	1	1	3	2	1	6	1.94444	6	unnamed protein product	GO:0016021|integral component of membrane|cellular_component
670	RS1_5809	2	1	1	3	2	1	6	1.94444	6	hypothetical protein ANI_1_568054	GO:0016021|integral component of membrane|cellular_component
665	RS1_5131	1	2	1	3	2	4	3	1.94444	0.75	fungal specific transcription factor domain	GO:0005634|nucleus|cellular_component	GO:0000981|RNA polymerase II transcription factor activity, sequence-specific DNA binding|molecular_function
665	RS1_5203	1	2	1	3	2	4	3	1.94444	0.75	citrinin biosynthesis transcriptional activator	GO:0046872|metal ion binding|molecular_function	GO:0008152|metabolic process|biological_process
665	RS1_4480	1	2	1	3	2	4	3	1.94444	0.75	citrinin biosynthesis transcriptional activator	GO:0005488|binding|molecular_function	PF04082.15|Fungal specific transcription factor domain
361	RS1_7842	1	3	0	8	1	5	5	1.92308	1	protocatechuate 3,4-dioxygenase beta subunit	GO:0008199|ferric iron binding|molecular_function	GO:0016702|oxidoreductase activity, acting on single donors with incorporation of molecular oxygen, incorporation of two atoms of oxygen|molecular_function
361	RS1_2807	1	3	0	8	1	5	5	1.92308	1	extracellular dioxygenase,	GO:0008199|ferric iron binding|molecular_function	GO:0016702|oxidoreductase activity, acting on single donors with incorporation of molecular oxygen, incorporation of two atoms of oxygen|molecular_function
361	RS1_9116	1	3	0	8	1	5	5	1.92308	1	GPI anchored dioxygenase	GO:0008199|ferric iron binding|molecular_function	GO:0016702|oxidoreductase activity, acting on single donors with incorporation of molecular oxygen, incorporation of two atoms of oxygen|molecular_function
361	RS1_4102	1	3	0	8	1	5	5	1.92308	1	GPI anchored dioxygenase,	GO:0008199|ferric iron binding|molecular_function	GO:0018576|catechol 1,2-dioxygenase activity|molecular_function
361	RS1_8066	1	3	0	8	1	5	5	1.92308	1	GPI anchored dioxygenase	GO:0005506|iron ion binding|molecular_function	GO:0016702|oxidoreductase activity, acting on single donors with incorporation of molecular oxygen, incorporation of two atoms of oxygen|molecular_function
356	RS1_5856	3	2	1	5	2	6	4	1.92308	0.666667	PF00300.19|Histidine phosphatase superfamily (branch 1)
356	RS1_1159	3	2	1	5	2	6	4	1.92308	0.666667	phosphoglycerate mutase family	GO:0005829|cytosol|cellular_component	GO:0050278|sedoheptulose-bisphosphatase activity|molecular_function
356	RS1_3187	3	2	1	5	2	6	4	1.92308	0.666667	Histidine phosphatase superfamily, clade-1	GO:0016021|integral component of membrane|cellular_component	PF00300.19|Histidine phosphatase superfamily (branch 1)
356	RS1_2042	3	2	1	5	2	6	4	1.92308	0.666667	PF00300.19|Histidine phosphatase superfamily (branch 1)
5206	RS1_5044	1	1	1	1	0	1	2	1.875	2	Pc20g02720	GO:0005685|U1 snRNP|cellular_component	GO:0071004|U2-type prespliceosome|cellular_component
5206	RS1_5045	1	1	1	1	0	1	2	1.875	2	pre-mRNA-splicing factor 38B	GO:0005685|U1 snRNP|cellular_component	GO:0071004|U2-type prespliceosome|cellular_component
3629	RS1_5102	1	1	1	0	1	1	2	1.875	2	Pectin methylesterase,	GO:0005576|extracellular region|cellular_component	GO:0005618|cell wall|cellular_component
3629	RS1_4014	1	1	1	0	1	1	2	1.875	2	pectinesterase	GO:0005576|extracellular region|cellular_component	GO:0005618|cell wall|cellular_component
868	RS1_7837	1	2	1	3	1	2	4	1.875	2	MIPC synthase	GO:0012505|endomembrane system|cellular_component	GO:0016021|integral component of membrane|cellular_component
868	RS1_8659	1	2	1	3	1	2	4	1.875	2	mipc synthase	GO:0016021|integral component of membrane|cellular_component	GO:0016740|transferase activity|molecular_function
868	RS1_2971	1	2	1	3	1	2	4	1.875	2	MIPC synthase subunit ( ),	GO:0000139|Golgi membrane|cellular_component	GO:0016021|integral component of membrane|cellular_component
868	RS1_2289	1	2	1	3	1	2	4	1.875	2	glycosyl transferase,	GO:0016021|integral component of membrane|cellular_component	GO:0016740|transferase activity|molecular_function
4240	RS1_1233	1	1	0	1	1	1	2	1.875	2
4240	RS1_1234	1	1	0	1	1	1	2	1.875	2
5001	RS1_7381	1	1	0	2	0	1	2	1.875	2
5001	RS1_7382	1	1	0	2	0	1	2	1.875	2
4562	RS1_2364	1	1	0	1	1	1	2	1.875	2
4562	RS1_7370	1	1	0	1	1	1	2	1.875	2
3083	RS1_1043	1	1	0	2	0	1	2	1.875	2	related to cercosporin resistance	GO:0005634|nucleus|cellular_component	GO:0000981|RNA polymerase II transcription factor activity, sequence-specific DNA binding|molecular_function
3083	RS1_3943	1	1	0	2	0	1	2	1.875	2
257	RS1_9157	3	3	1	7	2	5	7	1.875	1.4	Hsp70 family	GO:0005524|ATP binding|molecular_function	PF00012.17|Hsp70 protein
257	RS1_6899	3	3	1	7	2	5	7	1.875	1.4	PF00012.17|Hsp70 protein
257	RS1_2155	3	3	1	7	2	5	7	1.875	1.4	hsp70 family chaperone	GO:0005524|ATP binding|molecular_function	GO:0046872|metal ion binding|molecular_function
257	RS1_3557	3	3	1	7	2	5	7	1.875	1.4	PF00012.17|Hsp70 protein
257	RS1_7148	3	3	1	7	2	5	7	1.875	1.4	hsp70 family chaperone	GO:0016491|oxidoreductase activity|molecular_function	GO:0071949|FAD binding|molecular_function
257	RS1_1523	3	3	1	7	2	5	7	1.875	1.4	Hsp70 family chaperone,	GO:0005524|ATP binding|molecular_function	PF00012.17|Hsp70 protein
257	RS1_3538	3	3	1	7	2	5	7	1.875	1.4	hsp70 family chaperone	GO:0000166|nucleotide binding|molecular_function	PF00012.17|Hsp70 protein
397	RS1_2423	2	3	1	3	3	4	5	1.875	1.25	thioredoxin reductase	GO:0050660|flavin adenine dinucleotide binding|molecular_function	GO:0036146|cellular response to mycotoxin|biological_process
397	RS1_4304	2	3	1	3	3	4	5	1.875	1.25	thioredoxin reductase,	GO:0005576|extracellular region|cellular_component	GO:0016971|flavin-linked sulfhydryl oxidase activity|molecular_function
397	RS1_9768	2	3	1	3	3	4	5	1.875	1.25	thioredoxin reductase,	GO:0005576|extracellular region|cellular_component	GO:0016971|flavin-linked sulfhydryl oxidase activity|molecular_function
397	RS1_9441	2	3	1	3	3	4	5	1.875	1.25	thioredoxin reductase	GO:0000166|nucleotide binding|molecular_function	GO:0043386|mycotoxin biosynthetic process|biological_process
397	RS1_3986	2	3	1	3	3	4	5	1.875	1.25	PF07992.11|Pyridine nucleotide-disulphide oxidoreductase	PF13450.3|NAD(P)-binding Rossmann-like domain	PF03486.11|HI0933-like protein
797	RS1_2419	1	3	1	3	0	3	3	1.875	1	PF11951.5|Fungal specific transcription factor domain
797	RS1_6247	1	3	1	3	0	3	3	1.875	1	alkaline phosphatase family	GO:0016020|membrane|cellular_component
797	RS1_6248	1	3	1	3	0	3	3	1.875	1
802	RS1_10572	2	1	1	2	2	3	3	1.875	1	dienelactone hydrolase	GO:0016787|hydrolase activity|molecular_function	GO:0008152|metabolic process|biological_process
802	RS1_9928	2	1	1	2	2	3	3	1.875	1	Dienelactone hydrolase family	GO:0016787|hydrolase activity|molecular_function	GO:0008152|metabolic process|biological_process
802	RS1_2343	2	1	1	2	2	3	3	1.875	1	Dienelactone hydrolase	GO:0016787|hydrolase activity|molecular_function	GO:0008152|metabolic process|biological_process
856	RS1_9708	1	2	1	2	2	3	3	1.875	1	epoxide hydrolase 1	GO:0033961|cis-stilbene-oxide hydrolase activity|molecular_function	GO:0008152|metabolic process|biological_process
856	RS1_9377	1	2	1	2	2	3	3	1.875	1	epoxide hydrolase	GO:0016740|transferase activity|molecular_function	GO:0033961|cis-stilbene-oxide hydrolase activity|molecular_function
856	RS1_8832	1	2	1	2	2	3	3	1.875	1	alpha beta-hydrolase	GO:0016787|hydrolase activity|molecular_function	PF06441.9|Epoxide hydrolase N terminus
431	RS1_1923	2	2	3	2	3	5	4	1.875	0.8	C4-dicarboxylate malic acid transporter	GO:0016021|integral component of membrane|cellular_component	GO:0015140|malate transmembrane transporter activity|molecular_function
431	RS1_4496	2	2	3	2	3	5	4	1.875	0.8	C4-dicarboxylate transporter malic acid transport ,	GO:0016021|integral component of membrane|cellular_component	GO:0055085|transmembrane transport|biological_process
431	RS1_10362	2	2	3	2	3	5	4	1.875	0.8	c4-dicarboxylate transporter malic acid transport	GO:0016021|integral component of membrane|cellular_component	GO:0055085|transmembrane transport|biological_process
431	RS1_4429	2	2	3	2	3	5	4	1.875	0.8	C4-dicarboxylate transporter malic acid transport ,	GO:0016021|integral component of membrane|cellular_component	GO:0015140|malate transmembrane transporter activity|molecular_function
2510	RS1_9697	1	1	1	1	0	2	1	1.875	0.5	C2H2 type zinc finger domain	GO:0005634|nucleus|cellular_component	GO:0016021|integral component of membrane|cellular_component
5036	RS1_4381	1	1	0	1	1	2	1	1.875	0.5
873	RS1_7602	2	2	1	1	2	4	2	1.875	0.5	RNase H domain	GO:0016787|hydrolase activity|molecular_function	GO:0008152|metabolic process|biological_process
873	RS1_5944	2	2	1	1	2	4	2	1.875	0.5	RNase H domain	GO:0003676|nucleic acid binding|molecular_function	GO:0004523|RNA-DNA hybrid ribonuclease activity|molecular_function
3999	RS1_9962	0	0	1	2	1	2	1	1.875	0.5	GNAT family acetyltransferase	GO:0016740|transferase activity|molecular_function	PF00583.22|Acetyltransferase (GNAT) family
2617	RS1_7401	0	0	1	2	1	2	1	1.875	0.5	periplasmic beta-glucosidase beta-xylosidase	GO:0008422|beta-glucosidase activity|molecular_function	GO:0009251|glucan catabolic process|biological_process
3099	RS1_3643	0	1	1	1	1	2	1	1.875	0.5	adenosine deaminase	GO:0005829|cytosol|cellular_component	GO:0003824|catalytic activity|molecular_function
2673	RS1_9044	0	1	1	1	1	2	1	1.875	0.5	FAD binding domain-containing	GO:0016491|oxidoreductase activity|molecular_function	GO:0071949|FAD binding|molecular_function
3693	RS1_9444	1	1	0	2	0	2	1	1.875	0.5	dienelactone hydrolase family	GO:0016787|hydrolase activity|molecular_function	GO:0008152|metabolic process|biological_process
3750	RS1_5844	1	1	0	1	1	2	1	1.875	0.5	CG1239-PA	GO:0008168|methyltransferase activity|molecular_function	GO:0032259|methylation|biological_process
2865	RS1_465	1	1	0	1	1	2	1	1.875	0.5	Zinc finger, MYND-type	GO:0046872|metal ion binding|molecular_function	GO:0006914|autophagy|biological_process
829	RS1_8792	1	2	2	1	2	4	2	1.875	0.5	Fatty acid synthase alpha subunit	GO:0005739|mitochondrion|cellular_component	GO:0005835|fatty acid synthase complex|cellular_component
829	RS1_6628	1	2	2	1	2	4	2	1.875	0.5	PF00109.23|Beta-ketoacyl synthase, N-terminal domain	PF02801.19|Beta-ketoacyl synthase, C-terminal domain
4262	RS1_1314	1	1	0	1	1	2	1	1.875	0.5
3505	RS1_2261	0	3	0	1	0	2	1	1.875	0.5	Dimeric alpha+beta barrel	GO:1902086|fumagillin biosynthetic process|biological_process	PF07110.8|EthD domain
3166	RS1_240	1	1	0	1	1	2	1	1.875	0.5
3162	RS1_222	1	1	0	1	1	2	1	1.875	0.5	N-acylsphingosine amidohydrolase	GO:0016021|integral component of membrane|cellular_component	PF15508.3|beta subunit of N-acylethanolamine-hydrolyzing acid amidase
5635	RS1_8561	0	1	1	1	1	2	1	1.875	0.5
303	RS1_10252	0	7	0	8	0	3	8	1.83333	2.66667
303	RS1_3182	0	7	0	8	0	3	8	1.83333	2.66667
303	RS1_5272	0	7	0	8	0	3	8	1.83333	2.66667
303	RS1_5538	0	7	0	8	0	3	8	1.83333	2.66667	Pc20g00630	GO:0016021|integral component of membrane|cellular_component
303	RS1_8724	0	7	0	8	0	3	8	1.83333	2.66667
303	RS1_5270	0	7	0	8	0	3	8	1.83333	2.66667
303	RS1_2457	0	7	0	8	0	3	8	1.83333	2.66667	hypothetical protein EURHEDRAFT_412115	GO:0016020|membrane|cellular_component
303	RS1_2453	0	7	0	8	0	3	8	1.83333	2.66667	hypothetical protein EURHEDRAFT_412115	GO:0016021|integral component of membrane|cellular_component
528	RS1_9243	3	1	1	6	0	2	6	1.81818	3
528	RS1_2586	3	1	1	6	0	2	6	1.81818	3
528	RS1_2529	3	1	1	6	0	2	6	1.81818	3
528	RS1_2527	3	1	1	6	0	2	6	1.81818	3
528	RS1_9244	3	1	1	6	0	2	6	1.81818	3
528	RS1_2587	3	1	1	6	0	2	6	1.81818	3
495	RS1_5673	3	3	1	3	1	4	4	1.81818	1	CAIB BAIF family enzyme	GO:0016740|transferase activity|molecular_function	GO:0008152|metabolic process|biological_process
495	RS1_8639	3	3	1	3	1	4	4	1.81818	1	CAIB BAIF family enzyme	GO:0016740|transferase activity|molecular_function	GO:0008152|metabolic process|biological_process
495	RS1_2637	3	3	1	3	1	4	4	1.81818	1	dermal papilla derived 13	GO:0003824|catalytic activity|molecular_function	GO:0008152|metabolic process|biological_process
495	RS1_2638	3	3	1	3	1	4	4	1.81818	1	PF02515.14|CoA-transferase family III
524	RS1_9114	2	3	2	2	2	4	4	1.81818	1	homeobox and C2H2 transcription factor,	GO:0005634|nucleus|cellular_component	GO:0003677|DNA binding|molecular_function
524	RS1_3461	2	3	2	2	2	4	4	1.81818	1	homeobox and C2H2 transcription factor,	GO:0005634|nucleus|cellular_component	GO:0000981|RNA polymerase II transcription factor activity, sequence-specific DNA binding|molecular_function
524	RS1_4570	2	3	2	2	2	4	4	1.81818	1	Pc12g12070	GO:0046872|metal ion binding|molecular_function
524	RS1_3415	2	3	2	2	2	4	4	1.81818	1	homeobox and c2h2 transcription	GO:0005488|binding|molecular_function
1190	RS1_2525	1	1	1	3	1	2	3	1.78571	1.5
1190	RS1_2571	1	1	1	3	1	2	3	1.78571	1.5
1190	RS1_6831	1	1	1	3	1	2	3	1.78571	1.5
1087	RS1_1333	2	1	1	2	1	2	3	1.78571	1.5	DUF323 domain	GO:0016740|transferase activity|molecular_function	GO:0030246|carbohydrate binding|molecular_function
1087	RS1_13	2	1	1	2	1	2	3	1.78571	1.5	dimethylallyltryptophan N-methyltransferase	GO:0008168|methyltransferase activity|molecular_function	GO:0042803|protein homodimerization activity|molecular_function
1087	RS1_9522	2	1	1	2	1	2	3	1.78571	1.5	PF03781.13|Sulfatase-modifying factor enzyme 1
1216	RS1_9863	1	2	1	2	1	2	3	1.78571	1.5	Peptidase S41 family	GO:0008236|serine-type peptidase activity|molecular_function	GO:0006508|proteolysis|biological_process
1216	RS1_3066	1	2	1	2	1	2	3	1.78571	1.5	peptidase S41 family	GO:0008236|serine-type peptidase activity|molecular_function	GO:0006508|proteolysis|biological_process
1216	RS1_10368	1	2	1	2	1	2	3	1.78571	1.5	PF03572.15|Peptidase family S41
1117	RS1_4728	2	1	1	2	1	3	2	1.78571	0.666667	C6 transcription factor (OTam),	GO:0005634|nucleus|cellular_component	GO:0000981|RNA polymerase II transcription factor activity, sequence-specific DNA binding|molecular_function
1117	RS1_7637	2	1	1	2	1	3	2	1.78571	0.666667	transcriptional activator DAL81	GO:0005488|binding|molecular_function	PF04082.15|Fungal specific transcription factor domain
1210	RS1_4848	0	0	0	5	2	4	1	1.78571	0.25
54	RS1_943	8	11	8	19	8	20	18	1.75926	0.9	voltage-gated K+ channel beta subunit (KCNAB),	GO:0016021|integral component of membrane|cellular_component	GO:0016491|oxidoreductase activity|molecular_function
54	RS1_3033	8	11	8	19	8	20	18	1.75926	0.9	Aldo keto reductase	GO:0016491|oxidoreductase activity|molecular_function	GO:0055114|oxidation-reduction process|biological_process
54	RS1_4176	8	11	8	19	8	20	18	1.75926	0.9	norsolorinic acid reductase	GO:0047681|aryl-alcohol dehydrogenase (NADP+) activity|molecular_function	GO:0055114|oxidation-reduction process|biological_process
54	RS1_10250	8	11	8	19	8	20	18	1.75926	0.9	Norsolorinic acid reductase	GO:0016491|oxidoreductase activity|molecular_function	GO:0055114|oxidation-reduction process|biological_process
54	RS1_4813	8	11	8	19	8	20	18	1.75926	0.9	aldo keto reductase	GO:0016491|oxidoreductase activity|molecular_function	GO:0055114|oxidation-reduction process|biological_process
54	RS1_6536	8	11	8	19	8	20	18	1.75926	0.9	aflatoxin B1-aldehyde reductase	GO:0016491|oxidoreductase activity|molecular_function	GO:0055114|oxidation-reduction process|biological_process
54	RS1_3471	8	11	8	19	8	20	18	1.75926	0.9	Aldo-keto reductase,	GO:0016491|oxidoreductase activity|molecular_function	GO:0055114|oxidation-reduction process|biological_process
54	RS1_6497	8	11	8	19	8	20	18	1.75926	0.9	PF00248.18|Aldo/keto reductase family
54	RS1_1494	8	11	8	19	8	20	18	1.75926	0.9	aldo-keto reductase	GO:0044424|intracellular part|cellular_component	GO:0016614|oxidoreductase activity, acting on CH-OH group of donors|molecular_function
54	RS1_10266	8	11	8	19	8	20	18	1.75926	0.9	alcohol dehydrogenase	GO:0005634|nucleus|cellular_component	GO:0005829|cytosol|cellular_component
54	RS1_4009	8	11	8	19	8	20	18	1.75926	0.9	PF00248.18|Aldo/keto reductase family
54	RS1_1894	8	11	8	19	8	20	18	1.75926	0.9	aldo keto reductase	GO:0016491|oxidoreductase activity|molecular_function	GO:0055114|oxidation-reduction process|biological_process
54	RS1_1556	8	11	8	19	8	20	18	1.75926	0.9	aldo-keto reductase,	GO:0016491|oxidoreductase activity|molecular_function	GO:0055114|oxidation-reduction process|biological_process
54	RS1_9805	8	11	8	19	8	20	18	1.75926	0.9	Aryl-alcohol dehydrogenase (AAD),	GO:0016491|oxidoreductase activity|molecular_function	GO:0055114|oxidation-reduction process|biological_process
54	RS1_10289	8	11	8	19	8	20	18	1.75926	0.9	aryl-alcohol dehydrogenase (AAD),	GO:0016491|oxidoreductase activity|molecular_function	GO:0055114|oxidation-reduction process|biological_process
54	RS1_282	8	11	8	19	8	20	18	1.75926	0.9	PF00248.18|Aldo/keto reductase family
54	RS1_2918	8	11	8	19	8	20	18	1.75926	0.9	Aldo keto reductase	GO:0016491|oxidoreductase activity|molecular_function	GO:0055114|oxidation-reduction process|biological_process
54	RS1_6043	8	11	8	19	8	20	18	1.75926	0.9	Pyridoxal reductase (AKR8),	GO:0005576|extracellular region|cellular_component	GO:0044424|intracellular part|cellular_component
71	RS1_4458	7	14	4	17	5	15	18	1.75532	1.2	PF00172.15|Fungal Zn(2)-Cys(6) binuclear cluster domain	PF11951.5|Fungal specific transcription factor domain
71	RS1_7952	7	14	4	17	5	15	18	1.75532	1.2	c6 finger domain-containing	GO:0005634|nucleus|cellular_component	GO:0000981|RNA polymerase II transcription factor activity, sequence-specific DNA binding|molecular_function
71	RS1_8943	7	14	4	17	5	15	18	1.75532	1.2	Lysine biosynthesis regulatory LYS14	GO:0005634|nucleus|cellular_component	GO:0000981|RNA polymerase II transcription factor activity, sequence-specific DNA binding|molecular_function
71	RS1_10511	7	14	4	17	5	15	18	1.75532	1.2	C6 zinc finger domain	GO:0005634|nucleus|cellular_component	GO:0016021|integral component of membrane|cellular_component
71	RS1_4726	7	14	4	17	5	15	18	1.75532	1.2	C6 finger domain ,	GO:0006355|regulation of transcription, DNA-templated|biological_process	PF11951.5|Fungal specific transcription factor domain
71	RS1_5872	7	14	4	17	5	15	18	1.75532	1.2	C6 transcription factor	GO:0005634|nucleus|cellular_component	GO:0000981|RNA polymerase II transcription factor activity, sequence-specific DNA binding|molecular_function
71	RS1_4020	7	14	4	17	5	15	18	1.75532	1.2	C6 transcription factor	GO:0005634|nucleus|cellular_component	GO:0000981|RNA polymerase II transcription factor activity, sequence-specific DNA binding|molecular_function
71	RS1_2380	7	14	4	17	5	15	18	1.75532	1.2	PF11951.5|Fungal specific transcription factor domain
71	RS1_9731	7	14	4	17	5	15	18	1.75532	1.2	PF11951.5|Fungal specific transcription factor domain
71	RS1_1526	7	14	4	17	5	15	18	1.75532	1.2	PF00172.15|Fungal Zn(2)-Cys(6) binuclear cluster domain	PF11951.5|Fungal specific transcription factor domain
71	RS1_3047	7	14	4	17	5	15	18	1.75532	1.2
71	RS1_3489	7	14	4	17	5	15	18	1.75532	1.2	C6 finger domain ,	GO:0016020|membrane|cellular_component	GO:0003700|transcription factor activity, sequence-specific DNA binding|molecular_function
71	RS1_1206	7	14	4	17	5	15	18	1.75532	1.2	C6 finger domain ,	GO:0005634|nucleus|cellular_component	GO:0000981|RNA polymerase II transcription factor activity, sequence-specific DNA binding|molecular_function
71	RS1_5077	7	14	4	17	5	15	18	1.75532	1.2	PF11951.5|Fungal specific transcription factor domain	PF00172.15|Fungal Zn(2)-Cys(6) binuclear cluster domain
71	RS1_9210	7	14	4	17	5	15	18	1.75532	1.2
71	RS1_313	7	14	4	17	5	15	18	1.75532	1.2
71	RS1_1034	7	14	4	17	5	15	18	1.75532	1.2	C6 transcription factor,	GO:0005634|nucleus|cellular_component	GO:0000981|RNA polymerase II transcription factor activity, sequence-specific DNA binding|molecular_function
71	RS1_9207	7	14	4	17	5	15	18	1.75532	1.2	Pc16g11730	GO:0006355|regulation of transcription, DNA-templated|biological_process
618	RS1_4407	0	3	0	4	3	3	4	1.75	1.33333	PF07103.8|Protein of unknown function (DUF1365)
618	RS1_6297	0	3	0	4	3	3	4	1.75	1.33333	Pc13g09380	GO:0016021|integral component of membrane|cellular_component	PF07103.8|Protein of unknown function (DUF1365)
618	RS1_5149	0	3	0	4	3	3	4	1.75	1.33333	PF07103.8|Protein of unknown function (DUF1365)
618	RS1_5188	0	3	0	4	3	3	4	1.75	1.33333	PF07103.8|Protein of unknown function (DUF1365)
599	RS1_3987	2	2	1	3	2	4	3	1.75	0.75	PF05368.10|NmrA-like family	PF13460.3|NAD(P)H-binding	PF01118.21|Semialdehyde dehydrogenase, NAD binding domain
599	RS1_8212	2	2	1	3	2	4	3	1.75	0.75	Isoflavone reductase family	GO:0005622|intracellular|cellular_component	GO:0003743|translation initiation factor activity|molecular_function
599	RS1_2015	2	2	1	3	2	4	3	1.75	0.75	PF05368.10|NmrA-like family	PF13460.3|NAD(P)H-binding
619	RS1_4326	3	2	1	1	3	5	2	1.75	0.4	transmembrane 14	GO:0005739|mitochondrion|cellular_component	GO:0005783|endoplasmic reticulum|cellular_component
619	RS1_2119	3	2	1	1	3	5	2	1.75	0.4	transmembrane 14C domain-containing	GO:0016020|membrane|cellular_component	GO:0043231|intracellular membrane-bounded organelle|cellular_component
9	RS1_5396	32	40	22	53	31	60	64	1.74157	1.06667	Major facilitator superfamily	GO:0016021|integral component of membrane|cellular_component	GO:0055085|transmembrane transport|biological_process
9	RS1_10291	32	40	22	53	31	60	64	1.74157	1.06667	major facilitator superfamily transporter	GO:0016021|integral component of membrane|cellular_component	GO:0055085|transmembrane transport|biological_process
9	RS1_5833	32	40	22	53	31	60	64	1.74157	1.06667	major facilitator superfamily	GO:0016021|integral component of membrane|cellular_component	GO:0003824|catalytic activity|molecular_function
9	RS1_6335	32	40	22	53	31	60	64	1.74157	1.06667	efflux pump antibiotic resistance ,	GO:0016021|integral component of membrane|cellular_component	GO:0055085|transmembrane transport|biological_process
9	RS1_10413	32	40	22	53	31	60	64	1.74157	1.06667	MFS transporter	GO:0016021|integral component of membrane|cellular_component	GO:0055085|transmembrane transport|biological_process
9	RS1_1852	32	40	22	53	31	60	64	1.74157	1.06667	MFS drug transporter,	GO:0016021|integral component of membrane|cellular_component	GO:0055085|transmembrane transport|biological_process
9	RS1_38	32	40	22	53	31	60	64	1.74157	1.06667	major facilitator superfamily transporter	GO:0016020|membrane|cellular_component	PF07690.13|Major Facilitator Superfamily
9	RS1_9740	32	40	22	53	31	60	64	1.74157	1.06667	major facilitator superfamily transporter	GO:0016021|integral component of membrane|cellular_component	GO:0055085|transmembrane transport|biological_process
9	RS1_9852	32	40	22	53	31	60	64	1.74157	1.06667	MFS transporter,	GO:0016021|integral component of membrane|cellular_component	GO:0055085|transmembrane transport|biological_process
9	RS1_4187	32	40	22	53	31	60	64	1.74157	1.06667	MFS multidrug transporter,	GO:0016021|integral component of membrane|cellular_component	GO:0055085|transmembrane transport|biological_process
9	RS1_6159	32	40	22	53	31	60	64	1.74157	1.06667	major facilitator superfamily transporter	GO:0016021|integral component of membrane|cellular_component	GO:0055085|transmembrane transport|biological_process
9	RS1_6257	32	40	22	53	31	60	64	1.74157	1.06667	multidrug resistance fnx1	GO:0016020|membrane|cellular_component	PF07690.13|Major Facilitator Superfamily
9	RS1_9828	32	40	22	53	31	60	64	1.74157	1.06667	MFS transporter	GO:0016021|integral component of membrane|cellular_component	GO:0055085|transmembrane transport|biological_process
9	RS1_2402	32	40	22	53	31	60	64	1.74157	1.06667	major facilitator superfamily transporter	GO:0016021|integral component of membrane|cellular_component	GO:0055085|transmembrane transport|biological_process
9	RS1_4974	32	40	22	53	31	60	64	1.74157	1.06667	MFS drug transporter,	GO:0016021|integral component of membrane|cellular_component	GO:0055085|transmembrane transport|biological_process
9	RS1_7705	32	40	22	53	31	60	64	1.74157	1.06667	PF07690.13|Major Facilitator Superfamily	PF07690.13|Major Facilitator Superfamily	PF06609.10|Fungal trichothecene efflux pump (TRI12)
9	RS1_8772	32	40	22	53	31	60	64	1.74157	1.06667	major facilitator superfamily transporter	GO:0016021|integral component of membrane|cellular_component	GO:0055085|transmembrane transport|biological_process
9	RS1_9851	32	40	22	53	31	60	64	1.74157	1.06667	MFS drug efflux transporter	GO:0016021|integral component of membrane|cellular_component	GO:0055085|transmembrane transport|biological_process
9	RS1_1395	32	40	22	53	31	60	64	1.74157	1.06667	MFS transporter,	GO:0016021|integral component of membrane|cellular_component	GO:0007165|signal transduction|biological_process
9	RS1_261	32	40	22	53	31	60	64	1.74157	1.06667	MFS drug efflux transporter	GO:0016021|integral component of membrane|cellular_component	GO:0055085|transmembrane transport|biological_process
9	RS1_1137	32	40	22	53	31	60	64	1.74157	1.06667	MFS transporter,	GO:0016021|integral component of membrane|cellular_component	GO:0055085|transmembrane transport|biological_process
9	RS1_4139	32	40	22	53	31	60	64	1.74157	1.06667	MFS transporter,	GO:0016021|integral component of membrane|cellular_component	GO:0005506|iron ion binding|molecular_function
9	RS1_3803	32	40	22	53	31	60	64	1.74157	1.06667	MFS transporter,	GO:0016020|membrane|cellular_component	PF07690.13|Major Facilitator Superfamily
9	RS1_8467	32	40	22	53	31	60	64	1.74157	1.06667	MFS multidrug transporter,	GO:0016021|integral component of membrane|cellular_component	GO:0055085|transmembrane transport|biological_process
9	RS1_7760	32	40	22	53	31	60	64	1.74157	1.06667	efflux pump antibiotic resistance ,	GO:0016021|integral component of membrane|cellular_component	GO:0055085|transmembrane transport|biological_process
9	RS1_3014	32	40	22	53	31	60	64	1.74157	1.06667	MFS transporter,	GO:0016020|membrane|cellular_component	PF07690.13|Major Facilitator Superfamily
9	RS1_10111	32	40	22	53	31	60	64	1.74157	1.06667	MFS drug efflux transporter,	GO:0016021|integral component of membrane|cellular_component	GO:0055085|transmembrane transport|biological_process
9	RS1_276	32	40	22	53	31	60	64	1.74157	1.06667	MFS toxin efflux pump ( ),	GO:0016020|membrane|cellular_component	PF07690.13|Major Facilitator Superfamily
9	RS1_7715	32	40	22	53	31	60	64	1.74157	1.06667	MFS multidrug transporter,	GO:0016020|membrane|cellular_component	PF07690.13|Major Facilitator Superfamily
9	RS1_9951	32	40	22	53	31	60	64	1.74157	1.06667	MFS multidrug transporter,	GO:0016021|integral component of membrane|cellular_component	GO:0055085|transmembrane transport|biological_process
9	RS1_4061	32	40	22	53	31	60	64	1.74157	1.06667	MFS drug transporter	GO:0000329|fungal-type vacuole membrane|cellular_component	GO:0016021|integral component of membrane|cellular_component
9	RS1_4674	32	40	22	53	31	60	64	1.74157	1.06667	PF07690.13|Major Facilitator Superfamily	PF07690.13|Major Facilitator Superfamily	PF00083.21|Sugar (and other) transporter
9	RS1_5383	32	40	22	53	31	60	64	1.74157	1.06667	Major facilitator superfamily	GO:0016021|integral component of membrane|cellular_component	GO:0055085|transmembrane transport|biological_process
9	RS1_2376	32	40	22	53	31	60	64	1.74157	1.06667	MFS aflatoxin efflux pump,	GO:0016021|integral component of membrane|cellular_component	GO:0055085|transmembrane transport|biological_process
9	RS1_3502	32	40	22	53	31	60	64	1.74157	1.06667	efflux pump antibiotic resistance ,	GO:0016021|integral component of membrane|cellular_component	GO:0055085|transmembrane transport|biological_process
9	RS1_1292	32	40	22	53	31	60	64	1.74157	1.06667	efflux pump antibiotic resistance ,	GO:0016020|membrane|cellular_component	GO:0009987|cellular process|biological_process
9	RS1_1093	32	40	22	53	31	60	64	1.74157	1.06667	major facilitator superfamily transporter	GO:0016021|integral component of membrane|cellular_component	GO:0055085|transmembrane transport|biological_process
9	RS1_4453	32	40	22	53	31	60	64	1.74157	1.06667	MFS transporter	GO:0016021|integral component of membrane|cellular_component	GO:0055085|transmembrane transport|biological_process
9	RS1_2696	32	40	22	53	31	60	64	1.74157	1.06667	MFS transporter,	GO:0016021|integral component of membrane|cellular_component	GO:0055085|transmembrane transport|biological_process
9	RS1_5801	32	40	22	53	31	60	64	1.74157	1.06667	MFS multidrug transporter,	GO:0005634|nucleus|cellular_component	GO:0016021|integral component of membrane|cellular_component
9	RS1_4068	32	40	22	53	31	60	64	1.74157	1.06667	efflux pump antibiotic resistance ,	GO:0016020|membrane|cellular_component	PF07690.13|Major Facilitator Superfamily
9	RS1_6436	32	40	22	53	31	60	64	1.74157	1.06667	MFS transporter	GO:0016021|integral component of membrane|cellular_component	GO:0055085|transmembrane transport|biological_process
9	RS1_8058	32	40	22	53	31	60	64	1.74157	1.06667	MFS transporter	GO:0016021|integral component of membrane|cellular_component	GO:0055085|transmembrane transport|biological_process
9	RS1_8448	32	40	22	53	31	60	64	1.74157	1.06667	PF07690.13|Major Facilitator Superfamily	PF06609.10|Fungal trichothecene efflux pump (TRI12)
9	RS1_4204	32	40	22	53	31	60	64	1.74157	1.06667	MFS transporter,	GO:0016021|integral component of membrane|cellular_component	GO:0055085|transmembrane transport|biological_process
9	RS1_5884	32	40	22	53	31	60	64	1.74157	1.06667	PF07690.13|Major Facilitator Superfamily
9	RS1_3307	32	40	22	53	31	60	64	1.74157	1.06667	MFS transporter,	GO:0016021|integral component of membrane|cellular_component	GO:0055085|transmembrane transport|biological_process
9	RS1_186	32	40	22	53	31	60	64	1.74157	1.06667	MFS transporter	GO:0016021|integral component of membrane|cellular_component	GO:0055085|transmembrane transport|biological_process
9	RS1_8643	32	40	22	53	31	60	64	1.74157	1.06667	major facilitator superfamily transporter	GO:0016020|membrane|cellular_component	PF07690.13|Major Facilitator Superfamily
9	RS1_6992	32	40	22	53	31	60	64	1.74157	1.06667	HC-toxin efflux carrier TOXA	GO:0016021|integral component of membrane|cellular_component	GO:0055085|transmembrane transport|biological_process
9	RS1_4333	32	40	22	53	31	60	64	1.74157	1.06667	efflux pump antibiotic resistance ,	GO:0016020|membrane|cellular_component	PF07690.13|Major Facilitator Superfamily
9	RS1_8677	32	40	22	53	31	60	64	1.74157	1.06667
9	RS1_1718	32	40	22	53	31	60	64	1.74157	1.06667	MFS transporter,	GO:0005634|nucleus|cellular_component	GO:0016021|integral component of membrane|cellular_component
9	RS1_7344	32	40	22	53	31	60	64	1.74157	1.06667	MFS multidrug transporter,	GO:0000329|fungal-type vacuole membrane|cellular_component	GO:0016021|integral component of membrane|cellular_component
9	RS1_5665	32	40	22	53	31	60	64	1.74157	1.06667	efflux pump antibiotic resistance	GO:0016021|integral component of membrane|cellular_component	GO:0055085|transmembrane transport|biological_process
9	RS1_3437	32	40	22	53	31	60	64	1.74157	1.06667	efflux pump antibiotic resistance	GO:0016021|integral component of membrane|cellular_component	GO:0055085|transmembrane transport|biological_process
9	RS1_1640	32	40	22	53	31	60	64	1.74157	1.06667	MFS-type transporter	GO:0016021|integral component of membrane|cellular_component	GO:0055085|transmembrane transport|biological_process
9	RS1_4282	32	40	22	53	31	60	64	1.74157	1.06667	PF07690.13|Major Facilitator Superfamily	PF00083.21|Sugar (and other) transporter
9	RS1_2996	32	40	22	53	31	60	64	1.74157	1.06667	MFS transporter,	GO:0016020|membrane|cellular_component	PF07690.13|Major Facilitator Superfamily
9	RS1_2263	32	40	22	53	31	60	64	1.74157	1.06667	MFS transporter	GO:0016021|integral component of membrane|cellular_component	GO:0055085|transmembrane transport|biological_process
9	RS1_10299	32	40	22	53	31	60	64	1.74157	1.06667	MFS multidrug transporter,	GO:0016021|integral component of membrane|cellular_component	GO:0055085|transmembrane transport|biological_process
9	RS1_1069	32	40	22	53	31	60	64	1.74157	1.06667
9	RS1_2264	32	40	22	53	31	60	64	1.74157	1.06667	MFS multidrug transporter,	GO:0016021|integral component of membrane|cellular_component
9	RS1_8061	32	40	22	53	31	60	64	1.74157	1.06667	MFS transporter	GO:0016021|integral component of membrane|cellular_component	GO:0055085|transmembrane transport|biological_process
386	RS1_5407	3	1	2	5	2	4	5	1.73077	1.25	Metallopeptidase	GO:0000324|fungal-type vacuole|cellular_component	GO:0005758|mitochondrial intermembrane space|cellular_component
386	RS1_2435	3	1	2	5	2	4	5	1.73077	1.25	metallopeptidase	GO:0005622|intracellular|cellular_component	GO:0008237|metallopeptidase activity|molecular_function
386	RS1_6504	3	1	2	5	2	4	5	1.73077	1.25	thimet oligopeptidase	GO:0005737|cytoplasm|cellular_component	GO:0008237|metallopeptidase activity|molecular_function
386	RS1_9163	3	1	2	5	2	4	5	1.73077	1.25	peptidase family M3	GO:0005488|binding|molecular_function	GO:0008237|metallopeptidase activity|molecular_function
386	RS1_6509	3	1	2	5	2	4	5	1.73077	1.25	thimet oligopeptidase,	GO:0008237|metallopeptidase activity|molecular_function
109	RS1_10407	10	5	3	8	5	11	10	1.69355	0.909091	MFS transporter of unkown specificity	GO:0005886|plasma membrane|cellular_component	GO:0016021|integral component of membrane|cellular_component
109	RS1_382	10	5	3	8	5	11	10	1.69355	0.909091	efflux pump antibiotic resistance	GO:0016020|membrane|cellular_component	PF07690.13|Major Facilitator Superfamily
109	RS1_3275	10	5	3	8	5	11	10	1.69355	0.909091	MFS multidrug transporter,	GO:0016021|integral component of membrane|cellular_component	GO:0055085|transmembrane transport|biological_process
109	RS1_4035	10	5	3	8	5	11	10	1.69355	0.909091	efflux pump antibiotic resistance	GO:0005886|plasma membrane|cellular_component	GO:0016021|integral component of membrane|cellular_component
109	RS1_6660	10	5	3	8	5	11	10	1.69355	0.909091	PF07690.13|Major Facilitator Superfamily
109	RS1_75	10	5	3	8	5	11	10	1.69355	0.909091	MFS transporter of unkown specificity	GO:0005886|plasma membrane|cellular_component	GO:0016021|integral component of membrane|cellular_component
109	RS1_4170	10	5	3	8	5	11	10	1.69355	0.909091	MFS multidrug transporter,	GO:0005886|plasma membrane|cellular_component	GO:0016021|integral component of membrane|cellular_component
109	RS1_5819	10	5	3	8	5	11	10	1.69355	0.909091	aminotriazole resistance ,	GO:0005886|plasma membrane|cellular_component	GO:0008519|ammonium transmembrane transporter activity|molecular_function
109	RS1_9952	10	5	3	8	5	11	10	1.69355	0.909091	efflux pump antibiotic resistance	GO:0016021|integral component of membrane|cellular_component	GO:0055085|transmembrane transport|biological_process
109	RS1_9462	10	5	3	8	5	11	10	1.69355	0.909091	MFS transporter	GO:0016020|membrane|cellular_component	GO:0006810|transport|biological_process
6270	RS1_1664	0	1	0	1	1	0	2	1.66667	#DIV/0!
6270	RS1_7212	0	1	0	1	1	0	2	1.66667	#DIV/0!
6292	RS1_5255	0	1	0	1	1	0	2	1.66667	#DIV/0!	PF03747.11|ADP-ribosylglycohydrolase
6292	RS1_4414	0	1	0	1	1	0	2	1.66667	#DIV/0!
6317	RS1_5296	0	2	0	1	0	0	2	1.66667	#DIV/0!	alkyl sulfatase	GO:0008270|zinc ion binding|molecular_function	GO:0008800|beta-lactamase activity|molecular_function
6317	RS1_9422	0	2	0	1	0	0	2	1.66667	#DIV/0!	metallo-beta-lactamase domain ,	GO:0005576|extracellular region|cellular_component	GO:0016787|hydrolase activity|molecular_function
6170	RS1_7209	0	1	0	2	0	0	2	1.66667	#DIV/0!
6170	RS1_5671	0	1	0	2	0	0	2	1.66667	#DIV/0!
6294	RS1_3826	1	0	0	2	0	1	1	1.66667	1	unnamed protein product	GO:0016021|integral component of membrane|cellular_component
6217	RS1_3088	0	1	0	1	1	1	1	1.66667	1	CCAAT-binding factor complex subunit	GO:0005737|cytoplasm|cellular_component	GO:0016602|CCAAT-binding factor complex|cellular_component
6215	RS1_6429	1	0	0	2	0	1	1	1.66667	1	PF13460.3|NAD(P)H-binding	PF05368.10|NmrA-like family	PF01370.18|NAD dependent epimerase/dehydratase family
6214	RS1_10374	0	1	0	1	1	1	1	1.66667	1	PF17109.2|fungal STAND N-terminal Goodbye domain	PF05729.9|NACHT domain
6211	RS1_4401	1	0	0	2	0	1	1	1.66667	1
6210	RS1_8137	1	0	0	1	1	1	1	1.66667	1
6218	RS1_4621	0	1	1	1	0	1	1	1.66667	1	Pc20g08060	GO:0016021|integral component of membrane|cellular_component
6187	RS1_2994	0	2	0	1	0	1	1	1.66667	1	mucin-desulfating sulfatase,	GO:0004553|hydrolase activity, hydrolyzing O-glycosyl compounds|molecular_function	GO:0008484|sulfuric ester hydrolase activity|molecular_function
6186	RS1_1266	1	1	0	0	1	1	1	1.66667	1
6184	RS1_6403	0	1	0	1	1	1	1	1.66667	1	PF12697.4|Alpha/beta hydrolase family	PF00561.17|alpha/beta hydrolase fold
6182	RS1_1925	0	1	0	1	1	1	1	1.66667	1	P-loop containing nucleoside triphosphate hydrolase	GO:0016787|hydrolase activity|molecular_function	PF04408.20|Helicase associated domain (HA2)
6181	RS1_5840	0	0	0	2	1	1	1	1.66667	1
6189	RS1_5687	1	0	1	0	1	1	1	1.66667	1
6188	RS1_5701	1	1	0	1	0	1	1	1.66667	1	glycosyltransferase family 2 , partial	GO:0016021|integral component of membrane|cellular_component	PF13641.3|Glycosyltransferase like family 2
6239	RS1_8954	1	1	0	1	0	1	1	1.66667	1	membrane	GO:0016021|integral component of membrane|cellular_component
6234	RS1_10624	0	1	0	1	1	1	1	1.66667	1	hypothetical protein	GO:0016021|integral component of membrane|cellular_component
6236	RS1_6838	0	0	1	1	1	1	1	1.66667	1	hypothetical protein PDIG_17070	GO:0016021|integral component of membrane|cellular_component
6231	RS1_914	1	1	0	1	0	1	1	1.66667	1	guanine deaminase,	GO:0005634|nucleus|cellular_component	GO:0005829|cytosol|cellular_component
6230	RS1_2742	1	0	1	0	1	1	1	1.66667	1	hypothetical protein PDIG_88640	GO:0016021|integral component of membrane|cellular_component
6233	RS1_2609	1	1	0	1	0	1	1	1.66667	1	N,O-diacetyl muramidase,	GO:0016020|membrane|cellular_component	GO:0003796|lysozyme activity|molecular_function
6232	RS1_2614	1	1	0	1	0	1	1	1.66667	1
6253	RS1_9733	0	1	0	1	1	1	1	1.66667	1
6252	RS1_9933	0	1	0	1	1	1	1	1.66667	1	N-acetyltransferase GCN5	GO:0008080|N-acetyltransferase activity|molecular_function	GO:0008152|metabolic process|biological_process
6250	RS1_7473	1	1	0	1	0	1	1	1.66667	1
6254	RS1_9800	1	1	0	1	0	1	1	1.66667	1	centromere binding b	GO:0003677|DNA binding|molecular_function
6273	RS1_1751	0	0	1	1	1	1	1	1.66667	1	Endonuclease exonuclease phosphatase family	GO:0004519|endonuclease activity|molecular_function	GO:0004527|exonuclease activity|molecular_function
6274	RS1_1932	0	1	0	1	1	1	1	1.66667	1
6276	RS1_2241	1	1	0	1	0	1	1	1.66667	1
6279	RS1_2368	0	1	0	1	1	1	1	1.66667	1	B3 4 domain	GO:0003723|RNA binding|molecular_function	GO:0004826|phenylalanine-tRNA ligase activity|molecular_function
6299	RS1_4190	1	1	0	1	0	1	1	1.66667	1	Phytanoyl- dioxygenase	GO:0051213|dioxygenase activity|molecular_function	GO:0055114|oxidation-reduction process|biological_process
6297	RS1_4164	0	0	1	1	1	1	1	1.66667	1
6296	RS1_4161	1	0	0	1	1	1	1	1.66667	1
6295	RS1_4083	1	1	0	1	0	1	1	1.66667	1
6293	RS1_5553	2	0	0	1	0	1	1	1.66667	1	PF12311.5|Protein of unknown function (DUF3632)
6291	RS1_3536	0	1	0	2	0	1	1	1.66667	1
6290	RS1_3178	0	1	0	1	1	1	1	1.66667	1	PF02678.13|Pirin
6334	RS1_8990	0	1	0	1	1	1	1	1.66667	1	stress responsive A B barrel domain	GO:0005634|nucleus|cellular_component	GO:0016021|integral component of membrane|cellular_component
6336	RS1_9115	0	1	0	1	1	1	1	1.66667	1	Aspartate racemase	GO:0036361|racemase activity, acting on amino acids and derivatives|molecular_function	GO:0006520|cellular amino acid metabolic process|biological_process
6337	RS1_953	0	1	0	1	1	1	1	1.66667	1
6331	RS1_8592	0	1	1	0	1	1	1	1.66667	1
6333	RS1_8952	0	1	0	1	1	1	1	1.66667	1	PF00011.18|Hsp20/alpha crystallin family
6338	RS1_958	1	1	0	1	0	1	1	1.66667	1	hypothetical protein	GO:0016020|membrane|cellular_component
1491	RS1_258	1	2	1	1	1	2	2	1.66667	1	Methyltransferase domain	GO:0008168|methyltransferase activity|molecular_function	GO:0032259|methylation|biological_process
1491	RS1_2411	1	2	1	1	1	2	2	1.66667	1	PF13679.3|Methyltransferase domain
6312	RS1_4446	0	1	0	1	1	1	1	1.66667	1	Pc21g06270	GO:0016020|membrane|cellular_component
6313	RS1_4764	1	1	0	1	0	1	1	1.66667	1
6310	RS1_7295	1	1	0	1	0	1	1	1.66667	1
6311	RS1_4313	1	1	0	1	0	1	1	1.66667	1
6316	RS1_5235	1	1	0	1	0	1	1	1.66667	1	V-type proton ATPase subunit e	GO:0000220|vacuolar proton-transporting V-type ATPase, V0 domain|cellular_component	GO:0000329|fungal-type vacuole membrane|cellular_component
6314	RS1_5060	1	0	0	1	1	1	1	1.66667	1
6318	RS1_786	0	1	0	1	1	1	1	1.66667	1
6319	RS1_6118	0	2	0	1	0	1	1	1.66667	1
6127	RS1_4424	1	0	1	0	1	1	1	1.66667	1	PF12796.4|Ankyrin repeats (3 copies)	PF12796.4|Ankyrin repeats (3 copies)	PF12796.4|Ankyrin repeats (3 copies)
6126	RS1_3856	0	1	0	2	0	1	1	1.66667	1	PF12796.4|Ankyrin repeats (3 copies)	PF12796.4|Ankyrin repeats (3 copies)	PF12796.4|Ankyrin repeats (3 copies)
6143	RS1_6735	0	1	0	2	0	1	1	1.66667	1	guanine deaminase,	GO:0016810|hydrolase activity, acting on carbon-nitrogen (but not peptide) bonds|molecular_function	GO:0008152|metabolic process|biological_process
6142	RS1_2848	1	1	0	1	0	1	1	1.66667	1	PF05935.8|Arylsulfotransferase (ASST)	PF14269.3|Arylsulfotransferase (ASST)
6140	RS1_1257	0	0	0	3	0	1	1	1.66667	1	probable choline-sulfatase	GO:0008484|sulfuric ester hydrolase activity|molecular_function	GO:0008152|metabolic process|biological_process
6146	RS1_6137	0	1	0	1	1	1	1	1.66667	1
6144	RS1_4748	0	1	0	1	1	1	1	1.66667	1	Zinc finger, C2H2 type domain containing	GO:0005634|nucleus|cellular_component	GO:0016020|membrane|cellular_component
6149	RS1_7915	1	1	0	1	0	1	1	1.66667	1
6148	RS1_2361	1	1	0	1	0	1	1	1.66667	1	PF05730.8|CFEM domain
1554	RS1_4908	0	2	2	1	1	2	2	1.66667	1	Profilin	GO:0005829|cytosol|cellular_component	GO:0015629|actin cytoskeleton|cellular_component
1554	RS1_882	0	2	2	1	1	2	2	1.66667	1	profilin Pfy1,	GO:0005634|nucleus|cellular_component	GO:0005829|cytosol|cellular_component
6168	RS1_4216	1	1	0	1	0	1	1	1.66667	1	bubble precursor	GO:0005576|extracellular region|cellular_component	PF09227.7|Domain of unknown function (DUF1962)
6161	RS1_1098	0	0	0	2	1	1	1	1.66667	1	PF01636.20|Phosphotransferase enzyme family
6162	RS1_2406	0	1	0	1	1	1	1	1.66667	1	fungal specific transcription factor,	GO:0005634|nucleus|cellular_component	GO:0000981|RNA polymerase II transcription factor activity, sequence-specific DNA binding|molecular_function
6165	RS1_8495	1	1	0	1	0	1	1	1.66667	1
6164	RS1_10219	1	1	0	1	0	1	1	1.66667	1
6167	RS1_891	1	0	0	1	1	1	1	1.66667	1	PF01494.16|FAD binding domain
1437	RS1_5682	1	1	1	2	1	2	2	1.66667	1	Amid-like NADH oxidoreductase,	GO:0016020|membrane|cellular_component	GO:0016491|oxidoreductase activity|molecular_function
1437	RS1_4460	1	1	1	2	1	2	2	1.66667	1	disulfide oxidoreductase,	GO:0016491|oxidoreductase activity|molecular_function	GO:0055114|oxidation-reduction process|biological_process
1488	RS1_183	1	2	0	1	2	2	2	1.66667	1	PF14027.3|Protein of unknown function (DUF4243)
1488	RS1_9969	1	2	0	1	2	2	2	1.66667	1	PF14027.3|Protein of unknown function (DUF4243)
1453	RS1_1391	1	2	1	1	1	2	2	1.66667	1	C6 transcription factor,	GO:0005634|nucleus|cellular_component	GO:0000981|RNA polymerase II transcription factor activity, sequence-specific DNA binding|molecular_function
1453	RS1_4420	1	2	1	1	1	2	2	1.66667	1	C6 transcription factor	GO:0005634|nucleus|cellular_component	GO:0000981|RNA polymerase II transcription factor activity, sequence-specific DNA binding|molecular_function
1459	RS1_90	1	1	2	1	1	2	2	1.66667	1	TPA: Zn(II)2Cys6 transcription factor (Eurofung)	GO:0046872|metal ion binding|molecular_function	GO:0006355|regulation of transcription, DNA-templated|biological_process
1459	RS1_2949	1	1	2	1	1	2	2	1.66667	1	TPA: Zn(II)2Cys6 transcription factor (Eurofung)	GO:0046872|metal ion binding|molecular_function	GO:0006355|regulation of transcription, DNA-templated|biological_process
1519	RS1_9995	1	1	1	1	2	2	2	1.66667	1	Thiamin pyrophosphokinase-related	GO:0005829|cytosol|cellular_component	GO:0004788|thiamine diphosphokinase activity|molecular_function
1519	RS1_4497	1	1	1	1	2	2	2	1.66667	1	thiamin pyrophosphokinase-related	GO:0016301|kinase activity|molecular_function	GO:0016787|hydrolase activity|molecular_function
1512	RS1_10644	1	1	1	2	1	2	2	1.66667	1	endo-chitosanase, pseudogene	GO:0005576|extracellular region|cellular_component	GO:0016977|chitosanase activity|molecular_function
1512	RS1_7392	1	1	1	2	1	2	2	1.66667	1	Fungal chitosanase,	GO:0016798|hydrolase activity, acting on glycosyl bonds|molecular_function	GO:0005975|carbohydrate metabolic process|biological_process
6204	RS1_4479	0	1	1	1	0	1	1	1.66667	1	Magnesium transport , transmembrane region	GO:0016020|membrane|cellular_component	GO:0006812|cation transport|biological_process
6205	RS1_8086	0	1	0	1	1	1	1	1.66667	1
6207	RS1_7920	0	1	0	1	1	1	1	1.66667	1
6200	RS1_6202	0	1	0	1	1	1	1	1.66667	1	related to Tri201-trichothecene 3-O-acetyltransferase	GO:0016747|transferase activity, transferring acyl groups other than amino-acyl groups|molecular_function	GO:0008152|metabolic process|biological_process
6201	RS1_10608	0	1	1	1	0	1	1	1.66667	1
6208	RS1_3328	1	1	0	1	0	1	1	1.66667	1
6209	RS1_2379	0	2	0	1	0	1	1	1.66667	1
6194	RS1_6538	1	0	0	1	1	1	1	1.66667	1	Adenosine deaminase	GO:0004000|adenosine deaminase activity|molecular_function	GO:0008152|metabolic process|biological_process
6195	RS1_6483	1	1	0	1	0	1	1	1.66667	1	alpha beta hydrolase fold domain containing	GO:0016787|hydrolase activity|molecular_function	GO:0008152|metabolic process|biological_process
6196	RS1_182	0	0	1	1	1	1	1	1.66667	1	carbohydrate esterase family 9	GO:0016020|membrane|cellular_component	GO:0016810|hydrolase activity, acting on carbon-nitrogen (but not peptide) bonds|molecular_function
6191	RS1_10	1	1	0	1	0	1	1	1.66667	1	DUF1445 domain	GO:0005634|nucleus|cellular_component	GO:0005829|cytosol|cellular_component
6192	RS1_15	1	1	0	1	0	1	1	1.66667	1	secreted	GO:0005576|extracellular region|cellular_component	PF07510.8|Protein of unknown function (DUF1524)
6193	RS1_6085	0	1	0	1	1	1	1	1.66667	1	alkaline foam B	GO:0052051|interaction with host via protein secreted by type II secretion system|biological_process
6198	RS1_219	0	0	1	1	1	1	1	1.66667	1	PF13468.3|Glyoxalase-like domain
6199	RS1_2197	1	0	1	1	0	1	1	1.66667	1	alpha beta hydrolase	GO:0016787|hydrolase activity|molecular_function	GO:0008152|metabolic process|biological_process
6222	RS1_7924	0	1	0	1	1	1	1	1.66667	1
6223	RS1_10249	1	1	0	1	0	1	1	1.66667	1
6221	RS1_771	1	1	0	1	0	1	1	1.66667	1	carbohydrate binding domain	GO:0016021|integral component of membrane|cellular_component
6228	RS1_2817	1	1	0	1	0	1	1	1.66667	1	[Verticillium albo-atrum ] XP_003007567	GO:0016021|integral component of membrane|cellular_component
6249	RS1_9429	1	1	1	0	0	1	1	1.66667	1	mitochondrial 37S ribosomal SWS2	GO:0005634|nucleus|cellular_component	GO:0005739|mitochondrion|cellular_component
6240	RS1_2058	0	1	0	1	1	1	1	1.66667	1	PF12511.5|Protein of unknown function (DUF3716)
6241	RS1_7211	1	1	0	1	0	1	1	1.66667	1	PF08030.9|Ferric reductase NAD binding domain	PF08022.9|FAD-binding domain
6243	RS1_1533	0	0	1	1	1	1	1	1.66667	1	Acyl-coenzyme A:6-aminopenicillanic-acid-acyltransferase 40 kDa form,	GO:0016746|transferase activity, transferring acyl groups|molecular_function	GO:0008152|metabolic process|biological_process
6244	RS1_10261	0	1	1	1	0	1	1	1.66667	1
6245	RS1_10196	0	0	0	2	1	1	1	1.66667	1	PF11915.5|Protein of unknown function (DUF3433)	PF11915.5|Protein of unknown function (DUF3433)
6246	RS1_5263	0	1	0	1	1	1	1	1.66667	1
6247	RS1_10193	0	1	0	1	1	1	1	1.66667	1
6266	RS1_1592	0	1	1	0	1	1	1	1.66667	1
6267	RS1_6122	1	0	0	1	1	1	1	1.66667	1	plc-like phosphodiesterase	GO:0016020|membrane|cellular_component	GO:0008081|phosphoric diester hydrolase activity|molecular_function
6264	RS1_1412	0	1	0	2	0	1	1	1.66667	1
6265	RS1_5608	1	0	0	1	1	1	1	1.66667	1
6262	RS1_5281	0	1	0	1	1	1	1	1.66667	1
6263	RS1_7197	0	1	0	1	1	1	1	1.66667	1	AF441122_1 copper regulated	GO:0005576|extracellular region|cellular_component
6260	RS1_4156	0	0	0	2	1	1	1	1.66667	1	PF14441.3|OTT_1508-like deaminase
6268	RS1_1630	0	0	1	1	1	1	1	1.66667	1
6269	RS1_9168	0	1	0	1	1	1	1	1.66667	1	isochorismatase family hydrolase,	GO:0016787|hydrolase activity|molecular_function	GO:0008152|metabolic process|biological_process
6288	RS1_2934	1	0	0	1	1	1	1	1.66667	1	PF04229.11|GrpB protein
6289	RS1_6218	1	0	0	1	1	1	1	1.66667	1	PF05960.8|Bacterial protein of unknown function (DUF885)
6280	RS1_2397	1	0	0	1	1	1	1	1.66667	1
6281	RS1_2405	1	1	0	1	0	1	1	1.66667	1	tyrosinase central domain	GO:0016021|integral component of membrane|cellular_component	GO:0008152|metabolic process|biological_process
6282	RS1_2450	0	1	0	1	1	1	1	1.66667	1	formate nitrite transporter family ,	GO:0005887|integral component of plasma membrane|cellular_component	GO:0015513|nitrite uptake transmembrane transporter activity|molecular_function
6283	RS1_2469	1	1	0	0	1	1	1	1.66667	1	Copper homeostasis	GO:0005507|copper ion binding|molecular_function	GO:0055070|copper ion homeostasis|biological_process
6327	RS1_6957	0	1	0	2	0	1	1	1.66667	1	Pc21g07900	GO:0016021|integral component of membrane|cellular_component
6326	RS1_6808	1	1	0	1	0	1	1	1.66667	1
6325	RS1_7206	0	0	0	2	1	1	1	1.66667	1	PF13577.3|SnoaL-like domain
6324	RS1_6729	0	0	0	2	1	1	1	1.66667	1
6323	RS1_6657	0	1	0	1	1	1	1	1.66667	1
6322	RS1_6566	1	1	0	1	0	1	1	1.66667	1
6321	RS1_6445	0	1	1	1	0	1	1	1.66667	1
6320	RS1_6169	1	1	0	1	0	1	1	1.66667	1	secreted	GO:0003824|catalytic activity|molecular_function	GO:0008152|metabolic process|biological_process
6138	RS1_8993	0	1	1	1	0	1	1	1.66667	1	short chain dehydrogenase reductase SDR	GO:0016491|oxidoreductase activity|molecular_function	GO:0055114|oxidation-reduction process|biological_process
6139	RS1_2123	0	2	0	1	0	1	1	1.66667	1	choline ethanolamine kinase	GO:0004103|choline kinase activity|molecular_function	GO:0004553|hydrolase activity, hydrolyzing O-glycosyl compounds|molecular_function
6132	RS1_8189	1	1	0	1	0	1	1	1.66667	1	C6 transcription factor	GO:0005634|nucleus|cellular_component	GO:0000981|RNA polymerase II transcription factor activity, sequence-specific DNA binding|molecular_function
6130	RS1_5067	0	2	0	1	0	1	1	1.66667	1
6131	RS1_4207	1	1	0	1	0	1	1	1.66667	1	Zn(2)-C6 fungal-type DNA-binding domain	GO:0005634|nucleus|cellular_component	GO:0000981|RNA polymerase II transcription factor activity, sequence-specific DNA binding|molecular_function
6136	RS1_8999	0	1	0	1	1	1	1	1.66667	1	Zn(II)2Cys6 transcription factor	GO:0046872|metal ion binding|molecular_function	GO:0006355|regulation of transcription, DNA-templated|biological_process
6134	RS1_5266	1	1	0	1	0	1	1	1.66667	1	C6 zinc finger domain	GO:0005634|nucleus|cellular_component	GO:0000981|RNA polymerase II transcription factor activity, sequence-specific DNA binding|molecular_function
1446	RS1_7044	1	2	1	2	0	2	2	1.66667	1	dihydrolipoamide succinyltransferase,	GO:0005759|mitochondrial matrix|cellular_component	GO:0045252|oxoglutarate dehydrogenase complex|cellular_component
1446	RS1_4533	1	2	1	2	0	2	2	1.66667	1	dihydrolipoamide succinyltransferase	GO:0009353|mitochondrial oxoglutarate dehydrogenase complex|cellular_component	GO:0042645|mitochondrial nucleoid|cellular_component
6309	RS1_5590	1	1	0	1	0	1	1	1.66667	1	Uncharacterised family SERF	GO:0016020|membrane|cellular_component	PF04419.11|4F5 protein family
6305	RS1_8259	0	2	0	1	0	1	1	1.66667	1	gentisate 1,2-dioxygenase,	GO:0047922|gentisate 1,2-dioxygenase activity|molecular_function	GO:0055114|oxidation-reduction process|biological_process
6304	RS1_7402	1	1	0	1	0	1	1	1.66667	1	mitochondrial 54S ribosomal 39	GO:0005840|ribosome|cellular_component	GO:0003735|structural constituent of ribosome|molecular_function
6307	RS1_5605	0	0	1	1	1	1	1	1.66667	1
6301	RS1_4262	1	1	0	1	0	1	1	1.66667	1
[truncated: 9,682 more rows]
